# Supplementary material for: Query-constraint-based mining of association rules for exploratory analysis of clinical datasets in the National Sleep Research Resource
Source: BMC Med Inform Decis Mak. 2018 Jul 23;18(Suppl 2):58. doi: 10.1186/s12911-018-0633-7 (PMC6069291; doi:10.1186/s12911-018-0633-7)
Supplement: Supplementary file 1 — Results obtained: Results.zip contains the results obtained by merged and unmerged methods for different query constraints across the five datasets in NSRR. (ZIP 199 kb) [file 12911_2018_633_MOESM1_ESM.zip]

Archive with 354 entries (321 files):
- Results/
- Results/.DS_Store
- __MACOSX/
- __MACOSX/Results/
- __MACOSX/Results/._.DS_Store
- Results/chat/
- Results/chat/.DS_Store
- __MACOSX/Results/chat/
- __MACOSX/Results/chat/._.DS_Store
- Results/chat/unmerged/
- Results/chat/unmerged/.DS_Store
- __MACOSX/Results/chat/unmerged/
- __MACOSX/Results/chat/unmerged/._.DS_Store
- Results/chat/unmerged/unmerged_CHAT_asthmahist_K-100_C-0.6.csv
- Results/chat/unmerged/unmerged_CHAT_gerdhist_K-100_C-0.6.csv
- Results/chat/unmerged/unmerged_CHAT_migrainehist_K-100_C-0.6.csv
- Results/chat/merged/
- Results/chat/merged/.DS_Store
- __MACOSX/Results/chat/merged/
- __MACOSX/Results/chat/merged/._.DS_Store
- Results/chat/merged/merged_CHAT_eczemahist_K-100_C-0.6.csv
- Results/chat/merged/merged_CHAT_asthmahist_K-100_C-0.6.csv
- Results/chat/merged/merged_CHAT_migrainehist_K-100_C-0.6.csv
- Results/chat/merged/merged_CHAT_gerdhist_K-100_C-0.6.csv
- Results/chat/merged/merged_CHAT_hayfevhist_K-100_C-0.6.csv
- Results/cfs/
- Results/cfs/.DS_Store
- __MACOSX/Results/cfs/
- __MACOSX/Results/cfs/._.DS_Store
- Results/cfs/unmerged/
- Results/cfs/unmerged/unmerged_CFS_corticoster_K-100_C-0.6.csv
- Results/cfs/unmerged/unmerged_CFS_chroniccough_K-100_C-0.6.csv
- Results/cfs/unmerged/unmerged_CFS_thiazide_K-100_C-0.6.csv
- Results/cfs/unmerged/unmerged_CFS_anixietyhist_K-100_C-0.6.csv
- Results/cfs/unmerged/.DS_Store
- __MACOSX/Results/cfs/unmerged/
- __MACOSX/Results/cfs/unmerged/._.DS_Store
- Results/cfs/unmerged/unmerged_CFS_leukotrantag_K-100_C-0.6.csv
- Results/cfs/unmerged/unmerged_CFS_tca_K-100_C-0.6.csv
- Results/cfs/unmerged/unmerged_CFS_cholesthist_K-100_C-0.6.csv
- Results/cfs/unmerged/unmerged_CFS_cholloweragent_K-100_C-0.6.csv
- Results/cfs/unmerged/unmerged_CFS_hayfevhist_K-100_C-0.6.csv
- Results/cfs/unmerged/unmerged_CFS_strokehist_K-100_C-0.6.csv
- Results/cfs/unmerged/unmerged_CFS_antichol_K-100_C-0.6.csv
- Results/cfs/unmerged/unmerged_CFS_betaagonist_K-100_C-0.6.csv
- Results/cfs/unmerged/unmerged_CFS_aceinh_K-100_C-0.6.csv
- Results/cfs/unmerged/unmerged_CFS_benzo_K-100_C-0.6.csv
- Results/cfs/unmerged/unmerged_CFS_asthmahist_K-100_C-0.6.csv
- Results/cfs/unmerged/unmerged_CFS_insulinanalog_K-100_C-0.6.csv
- Results/cfs/unmerged/unmerged_CFS_hmgcoainh_K-100_C-0.6.csv
- Results/cfs/unmerged/unmerged_CFS_insulin_K-100_C-0.6.csv
- Results/cfs/unmerged/unmerged_CFS_estrogen_K-100_C-0.6.csv
- Results/cfs/unmerged/unmerged_CFS_tiahist_K-100_C-0.6.csv
- Results/cfs/unmerged/unmerged_CFS_loopdiuretic_K-100_C-0.6.csv
- Results/cfs/unmerged/unmerged_CFS_5lipoxinh_K-100_C-0.6.csv
- Results/cfs/unmerged/unmerged_CFS_htnhist_K-100_C-0.6.csv
- Results/cfs/unmerged/unmerged_CFS_copdhist_K-100_C-0.6.csv
- Results/cfs/unmerged/unmerged_CFS_moainhi_K-100_C-0.6.csv
- Results/cfs/unmerged/unmerged_CFS_persistwheez_K-100_C-0.6.csv
- Results/cfs/unmerged/unmerged_CFS_mihist_K-100_C-0.6.csv
- Results/cfs/unmerged/unmerged_CFS_eczemahist_K-100_C-0.6.csv
- Results/cfs/unmerged/unmerged_CFS_plateletedagginh_K-100_C-0.6.csv
- Results/cfs/unmerged/unmerged_CFS_adhdhist_K-100_C-0.6.csv
- Results/cfs/merged/
- Results/cfs/merged/merged_CFS_estrogen_K-100_C-0.6.csv
- Results/cfs/merged/merged_CFS_aceinh_K-100_C-0.6.csv
- Results/cfs/merged/merged_CFS_depresshist_K-100_C-0.6.csv
- Results/cfs/merged/merged_CFS_betaagonist_K-100_C-0.6.csv
- Results/cfs/merged/merged_CFS_progestin_K-100_C-0.6.csv
- Results/cfs/merged/.DS_Store
- __MACOSX/Results/cfs/merged/
- __MACOSX/Results/cfs/merged/._.DS_Store
- Results/cfs/merged/merged_CFS_hayfevhist_K-100_C-0.6.csv
- Results/cfs/merged/merged_CFS_thyroxine_K-100_C-0.6.csv
- Results/cfs/merged/merged_CFS_ppi_K-100_C-0.6.csv
- Results/cfs/merged/merged_CFS_persistwheez_K-100_C-0.6.csv
- Results/cfs/merged/merged_CFS_corticoster_K-100_C-0.6.csv
- Results/cfs/merged/merged_CFS_plateletedagginh_K-100_C-0.6.csv
- Results/cfs/merged/merged_CFS_adhdhist_K-100_C-0.6.csv
- Results/cfs/merged/merged_CFS_betablocker_K-100_C-0.6.csv
- Results/cfs/merged/merged_CFS_calcchanblocker_K-100_C-0.6.csv
- Results/cfs/merged/merged_CFS_anginahist_K-100_C-0.6.csv
- Results/cfs/merged/merged_CFS_copdhist_K-100_C-0.6.csv
- Results/cfs/merged/merged_CFS_cholesthist_K-100_C-0.6.csv
- Results/cfs/merged/merged_CFS_anticoag_K-100_C-0.6.csv
- Results/cfs/merged/merged_CFS_mihist_K-100_C-0.6.csv
- Results/cfs/merged/merged_CFS_leukotrantag_K-100_C-0.6.csv
- Results/cfs/merged/merged_CFS_htnhist_K-100_C-0.6.csv
- Results/cfs/merged/merged_CFS_eczemahist_K-100_C-0.6.csv
- Results/cfs/merged/merged_CFS_anixietyhist_K-100_C-0.6.csv
- Results/cfs/merged/merged_CFS_noctwheez_K-100_C-0.6.csv
- Results/cfs/merged/merged_CFS_cholloweragent_K-100_C-0.6.csv
- Results/cfs/merged/merged_CFS_arrhythmiahist_K-100_C-0.6.csv
- Results/cfs/merged/merged_CFS_thiazide_K-100_C-0.6.csv
- Results/cfs/merged/merged_CFS_benzo_K-100_C-0.6.csv
- Results/cfs/merged/merged_CFS_insulinanalog_K-100_C-0.6.csv
- Results/cfs/merged/merged_CFS_chroniccough_K-100_C-0.6.csv
- Results/cfs/merged/merged_CFS_tca_K-100_C-0.6.csv
- Results/cfs/merged/merged_CFS_dmhist_K-100_C-0.6.csv
- Results/cfs/merged/merged_CFS_asthmahist_K-100_C-0.6.csv
- Results/cfs/merged/merged_CFS_nsaid_K-100_C-0.6.csv
- Results/cfs/merged/merged_CFS_h2blocker_K-100_C-0.6.csv
- Results/cfs/merged/merged_CFS_cancerhist_K-100_C-0.6.csv
- Results/cfs/merged/merged_CFS_cvdishist_K-100_C-0.6.csv
- Results/cfs/merged/merged_CFS_tiahist_K-100_C-0.6.csv
- Results/cfs/merged/merged_CFS_tzd_K-100_C-0.6.csv
- Results/cfs/merged/merged_CFS_revaschist_K-100_C-0.6.csv
- Results/heartbeat/
- Results/heartbeat/.DS_Store
- __MACOSX/Results/heartbeat/
- __MACOSX/Results/heartbeat/._.DS_Store
- Results/heartbeat/unmerged/
- Results/heartbeat/unmerged/unmerged_HEARTBEAT_htnhist_K-100_C-0.6.csv
- __MACOSX/Results/heartbeat/unmerged/
- __MACOSX/Results/heartbeat/unmerged/._unmerged_HEARTBEAT_htnhist_K-100_C-0.6.csv
- Results/heartbeat/unmerged/unmerged_HEARTBEAT_depresshist_K-100_C-0.6.csv
- Results/heartbeat/unmerged/unmerged_HEARTBEAT_copdhist_K-100_C-0.6.csv
- Results/heartbeat/unmerged/unmerged_HEARTBEAT_arrhythmiahist_K-100_C-0.6.csv
- Results/heartbeat/unmerged/unmerged_HEARTBEAT_dmhist_K-100_C-0.6.csv
- Results/heartbeat/unmerged/.DS_Store
- __MACOSX/Results/heartbeat/unmerged/._.DS_Store
- Results/heartbeat/unmerged/unmerged_HEARTBEAT_cancerhist_K-100_C-0.6.csv
- Results/heartbeat/unmerged/unmerged_HEARTBEAT_cholesthist_K-100_C-0.6.csv
- Results/heartbeat/unmerged/unmerged_HEARTBEAT_afibhist_K-100_C-0.6.csv
- Results/heartbeat/unmerged/unmerged_HEARTBEAT_tiahist_K-100_C-0.6.csv
- Results/heartbeat/unmerged/unmerged_HEARTBEAT_asthmahist_K-100_C-0.6.csv
- Results/heartbeat/unmerged/unmerged_HEARTBEAT_anixietyhist_K-100_C-0.6.csv
- Results/heartbeat/unmerged/unmerged_HEARTBEAT_ppmhist_K-100_C-0.6.csv
- Results/heartbeat/unmerged/unmerged_HEARTBEAT_migrainehist_K-100_C-0.6.csv
- Results/heartbeat/merged/
- Results/heartbeat/merged/merged_HEARTBEAT_htnhist_K-100_C-0.6.csv
- __MACOSX/Results/heartbeat/merged/
- __MACOSX/Results/heartbeat/merged/._merged_HEARTBEAT_htnhist_K-100_C-0.6.csv
- Results/heartbeat/merged/merged_HEARTBEAT_cholesthist_K-100_C-0.6.csv
- Results/heartbeat/merged/.DS_Store
- __MACOSX/Results/heartbeat/merged/._.DS_Store
- Results/heartbeat/merged/merged_HEARTBEAT_anixietyhist_K-100_C-0.6.csv
- Results/heartbeat/merged/merged_HEARTBEAT_depresshist_K-100_C-0.6.csv
- Results/heartbeat/merged/merged_HEARTBEAT_migrainehist_K-100_C-0.6.csv
- Results/heartbeat/merged/merged_HEARTBEAT_tiahist_K-100_C-0.6.csv
- Results/heartbeat/merged/merged_HEARTBEAT_mihist_K-100_C-0.6.csv
- Results/heartbeat/merged/merged_HEARTBEAT_copdhist_K-100_C-0.6.csv
- Results/heartbeat/merged/merged_HEARTBEAT_dmhist_K-100_C-0.6.csv
- Results/heartbeat/merged/merged_HEARTBEAT_asthmahist_K-100_C-0.6.csv
- __MACOSX/Results/heartbeat/merged/._merged_HEARTBEAT_asthmahist_K-100_C-0.6.csv
- Results/heartbeat/merged/merged_HEARTBEAT_ppmhist_K-100_C-0.6.csv
- Results/heartbeat/merged/merged_HEARTBEAT_afibhist_K-100_C-0.6.csv
- Results/heartbeat/merged/merged_HEARTBEAT_cancerhist_K-100_C-0.6.csv
- Results/hchs/
- Results/hchs/.DS_Store
- __MACOSX/Results/hchs/
- __MACOSX/Results/hchs/._.DS_Store
- Results/hchs/unmerged/
- Results/hchs/unmerged/unmerged_HCHS_typicalantipsychot_K-100_C-0.6.csv
- Results/hchs/unmerged/unmerged_HCHS_hmgcoainh_K-100_C-0.6.csv
- Results/hchs/unmerged/unmerged_HCHS_biguanide_K-100_C-0.6.csv
- Results/hchs/unmerged/unmerged_HCHS_persistwheez_K-100_C-0.6.csv
- Results/hchs/unmerged/unmerged_HCHS_mihist_K-100_C-0.6.csv
- Results/hchs/unmerged/.DS_Store
- __MACOSX/Results/hchs/unmerged/
- __MACOSX/Results/hchs/unmerged/._.DS_Store
- Results/hchs/unmerged/unmerged_HCHS_cadhist_K-100_C-0.6.csv
- Results/hchs/unmerged/unmerged_HCHS_cholloweragent_K-100_C-0.6.csv
- Results/hchs/unmerged/unmerged_HCHS_plateletedagginh_K-100_C-0.6.csv
- Results/hchs/unmerged/unmerged_HCHS_sulfonylurea_K-100_C-0.6.csv
- Results/hchs/unmerged/unmerged_HCHS_atypicalantipsychot_K-100_C-0.6.csv
- Results/hchs/unmerged/unmerged_HCHS_thiazide_K-100_C-0.6.csv
- Results/hchs/unmerged/unmerged_HCHS_asthmahist_K-100_C-0.6.csv
- Results/hchs/unmerged/unmerged_HCHS_aceinh_K-100_C-0.6.csv
- Results/hchs/unmerged/unmerged_HCHS_dpp4inh_K-100_C-0.6.csv
- Results/hchs/unmerged/unmerged_HCHS_estrogen_K-100_C-0.6.csv
- Results/hchs/unmerged/unmerged_HCHS_insulinanalog_K-100_C-0.6.csv
- Results/hchs/unmerged/unmerged_HCHS_tzd_K-100_C-0.6.csv
- Results/hchs/unmerged/unmerged_HCHS_benzo_K-100_C-0.6.csv
- Results/hchs/unmerged/unmerged_HCHS_digitalis_K-100_C-0.6.csv
- Results/hchs/unmerged/unmerged_HCHS_alphaglucos_K-100_C-0.6.csv
- Results/hchs/unmerged/unmerged_HCHS_dhpcalchanblocker_K-100_C-0.6.csv
- Results/hchs/unmerged/unmerged_HCHS_arb_K-100_C-0.6.csv
- Results/hchs/unmerged/unmerged_HCHS_progestin_K-100_C-0.6.csv
- Results/hchs/unmerged/unmerged_HCHS_bileacidseq_K-100_C-0.6.csv
- Results/hchs/unmerged/unmerged_HCHS_aldostblocker_K-100_C-0.6.csv
- Results/hchs/unmerged/unmerged_HCHS_glp1agonist_K-100_C-0.6.csv
- Results/hchs/unmerged/unmerged_HCHS_potassiumspardiur_K-100_C-0.6.csv
- Results/hchs/unmerged/unmerged_HCHS_htnhist_K-100_C-0.6.csv
- Results/hchs/unmerged/unmerged_HCHS_strokehist_K-100_C-0.6.csv
- Results/hchs/unmerged/unmerged_HCHS_tca_K-100_C-0.6.csv
- Results/hchs/unmerged/unmerged_HCHS_tiahist_K-100_C-0.6.csv
- Results/hchs/unmerged/unmerged_HCHS_insulin_K-100_C-0.6.csv
- Results/hchs/unmerged/unmerged_HCHS_pvdhist_K-100_C-0.6.csv
- Results/hchs/unmerged/unmerged_HCHS_chroniccough_K-100_C-0.6.csv
- Results/hchs/unmerged/unmerged_HCHS_alphablocker_K-100_C-0.6.csv
- Results/hchs/unmerged/unmerged_HCHS_dmhist_K-100_C-0.6.csv
- Results/hchs/unmerged/unmerged_HCHS_anticoag_K-100_C-0.6.csv
- Results/hchs/unmerged/unmerged_HCHS_nsaid_K-100_C-0.6.csv
- Results/hchs/unmerged/unmerged_HCHS_nicotinicacid_K-100_C-0.6.csv
- Results/hchs/merged/
- Results/hchs/merged/merged_HCHS_aceinh_K-100_C-0.6.csv
- Results/hchs/merged/merged_HCHS_benzo_K-100_C-0.6.csv
- Results/hchs/merged/merged_HCHS_asthmahist_K-100_C-0.6.csv
- Results/hchs/merged/merged_HCHS_betablocker_K-100_C-0.6.csv
- Results/hchs/merged/merged_HCHS_thiazide_K-100_C-0.6.csv
- Results/hchs/merged/merged_HCHS_tzd_K-100_C-0.6.csv
- Results/hchs/merged/merged_HCHS_htnhist_K-100_C-0.6.csv
- Results/hchs/merged/merged_HCHS_insulinanalog_K-100_C-0.6.csv
- Results/hchs/merged/.DS_Store
- __MACOSX/Results/hchs/merged/
- __MACOSX/Results/hchs/merged/._.DS_Store
- Results/hchs/merged/merged_HCHS_persistwheez_K-100_C-0.6.csv
- Results/hchs/merged/merged_HCHS_arb_K-100_C-0.6.csv
- Results/hchs/merged/merged_HCHS_tca_K-100_C-0.6.csv
- Results/hchs/merged/merged_HCHS_mihist_K-100_C-0.6.csv
- Results/hchs/merged/merged_HCHS_nicotinicacid_K-100_C-0.6.csv
- Results/hchs/merged/merged_HCHS_typicalantipsychot_K-100_C-0.6.csv
- Results/hchs/merged/merged_HCHS_hmgcoainh_K-100_C-0.6.csv
- Results/hchs/merged/merged_HCHS_tiahist_K-100_C-0.6.csv
- Results/hchs/merged/merged_HCHS_biguanide_K-100_C-0.6.csv
- Results/hchs/merged/merged_HCHS_pvdhist_K-100_C-0.6.csv
- Results/hchs/merged/merged_HCHS_plateletedagginh_K-100_C-0.6.csv
- Results/hchs/merged/merged_HCHS_nsaid_K-100_C-0.6.csv
- Results/hchs/merged/merged_HCHS_cadhist_K-100_C-0.6.csv
- Results/hchs/merged/merged_HCHS_estrogen_K-100_C-0.6.csv
- Results/hchs/merged/merged_HCHS_dmhist_K-100_C-0.6.csv
- Results/hchs/merged/merged_HCHS_chroniccough_K-100_C-0.6.csv
- Results/hchs/merged/merged_HCHS_progestin_K-100_C-0.6.csv
- Results/hchs/merged/merged_HCHS_copdhist_K-100_C-0.6.csv
- Results/hchs/merged/merged_HCHS_anticoag_K-100_C-0.6.csv
- Results/hchs/merged/merged_HCHS_calcchanblocker_K-100_C-0.6.csv
- Results/hchs/merged/merged_HCHS_digitalis_K-100_C-0.6.csv
- Results/hchs/merged/merged_HCHS_strokehist_K-100_C-0.6.csv
- Results/hchs/merged/merged_HCHS_leukotrantag_K-100_C-0.6.csv
- Results/shhs/
- Results/shhs/.DS_Store
- __MACOSX/Results/shhs/
- __MACOSX/Results/shhs/._.DS_Store
- Results/shhs/unmerged/
- Results/shhs/unmerged/unmerged_SHHS_anticoag_K-100_C-0.6.csv
- Results/shhs/unmerged/unmerged_SHHS_potassiumsalt_K-100_C-0.6.csv
- Results/shhs/unmerged/unmerged_SHHS_copdhist_K-100_C-0.6.csv
- Results/shhs/unmerged/unmerged_SHHS_htnhist_K-100_C-0.6.csv
- Results/shhs/unmerged/unmerged_SHHS_asthmahist_K-100_C-0.6.csv
- Results/shhs/unmerged/unmerged_SHHS_dhpcalchanblocker_K-100_C-0.6.csv
- Results/shhs/unmerged/unmerged_SHHS_bileacidseq_K-100_C-0.6.csv
- Results/shhs/unmerged/unmerged_SHHS_corticoster_K-100_C-0.6.csv
- Results/shhs/unmerged/.DS_Store
- __MACOSX/Results/shhs/unmerged/
- __MACOSX/Results/shhs/unmerged/._.DS_Store
- Results/shhs/unmerged/unmerged_SHHS_benzo_K-100_C-0.6.csv
- Results/shhs/unmerged/unmerged_SHHS_betablocker_K-100_C-0.6.csv
- Results/shhs/unmerged/unmerged_SHHS_potassiumspardiur_K-100_C-0.6.csv
- Results/shhs/unmerged/unmerged_SHHS_loopdiuretic_K-100_C-0.6.csv
- Results/shhs/unmerged/unmerged_SHHS_cholinh_K-100_C-0.6.csv
- Results/shhs/unmerged/unmerged_SHHS_thyroxine_K-100_C-0.6.csv
- Results/shhs/unmerged/unmerged_SHHS_dmhist_K-100_C-0.6.csv
- Results/shhs/unmerged/unmerged_SHHS_nsaid_K-100_C-0.6.csv
- Results/shhs/unmerged/unmerged_SHHS_insulin_K-100_C-0.6.csv
- Results/shhs/unmerged/unmerged_SHHS_antiarrhyth_K-100_C-0.6.csv
- __MACOSX/Results/shhs/unmerged/._unmerged_SHHS_antiarrhyth_K-100_C-0.6.csv
- Results/shhs/unmerged/unmerged_SHHS_sulfonylurea_K-100_C-0.6.csv
- Results/shhs/unmerged/unmerged_SHHS_estrogen_K-100_C-0.6.csv
- Results/shhs/unmerged/unmerged_SHHS_digitalis_K-100_C-0.6.csv
- Results/shhs/unmerged/unmerged_SHHS_chfhist_K-100_C-0.6.csv
- Results/shhs/unmerged/unmerged_SHHS_ppi_K-100_C-0.6.csv
- Results/shhs/unmerged/unmerged_SHHS_triiodothy_K-100_C-0.6.csv
- Results/shhs/unmerged/unmerged_SHHS_cadhist_K-100_C-0.6.csv
- Results/shhs/unmerged/unmerged_SHHS_cvdishist_K-100_C-0.6.csv
- __MACOSX/Results/shhs/unmerged/._unmerged_SHHS_cvdishist_K-100_C-0.6.csv
- Results/shhs/unmerged/unmerged_SHHS_tca_K-100_C-0.6.csv
- Results/shhs/unmerged/unmerged_SHHS_mihist_K-100_C-0.6.csv
- Results/shhs/unmerged/unmerged_SHHS_nicotinicacid_K-100_C-0.6.csv
- Results/shhs/unmerged/unmerged_SHHS_h2blocker_K-100_C-0.6.csv
- Results/shhs/unmerged/unmerged_SHHS_nitrated_K-100_C-0.6.csv
- Results/shhs/unmerged/unmerged_SHHS_nonergotdopam_K-100_C-0.6.csv
- Results/shhs/unmerged/unmerged_SHHS_vasodilator_K-100_C-0.6.csv
- Results/shhs/unmerged/unmerged_SHHS_sympathagent_K-100_C-0.6.csv
- Results/shhs/unmerged/unmerged_SHHS_anginahist_K-100_C-0.6.csv
- __MACOSX/Results/shhs/unmerged/._unmerged_SHHS_anginahist_K-100_C-0.6.csv
- Results/shhs/unmerged/unmerged_SHHS_cholloweragent_K-100_C-0.6.csv
- Results/shhs/unmerged/unmerged_SHHS_phospho5inh_K-100_C-0.6.csv
- Results/shhs/unmerged/unmerged_SHHS_calcchanblocker_K-100_C-0.6.csv
- Results/shhs/unmerged/unmerged_SHHS_antichol_K-100_C-0.6.csv
- __MACOSX/Results/shhs/unmerged/._unmerged_SHHS_antichol_K-100_C-0.6.csv
- Results/shhs/unmerged/unmerged_SHHS_alphablocker_K-100_C-0.6.csv
- __MACOSX/Results/shhs/unmerged/._unmerged_SHHS_alphablocker_K-100_C-0.6.csv
- Results/shhs/unmerged/unmerged_SHHS_leukotrantag_K-100_C-0.6.csv
- Results/shhs/unmerged/unmerged_SHHS_tzd_K-100_C-0.6.csv
- __MACOSX/Results/shhs/unmerged/._unmerged_SHHS_tzd_K-100_C-0.6.csv
- Results/shhs/unmerged/unmerged_SHHS_thiazide_K-100_C-0.6.csv
- Results/shhs/unmerged/unmerged_SHHS_ppmhist_K-100_C-0.6.csv
- Results/shhs/unmerged/unmerged_SHHS_strokehist_K-100_C-0.6.csv
- __MACOSX/Results/shhs/unmerged/._unmerged_SHHS_strokehist_K-100_C-0.6.csv
- Results/shhs/unmerged/unmerged_SHHS_arb_K-100_C-0.6.csv
- Results/shhs/unmerged/unmerged_SHHS_insulinanalog_K-100_C-0.6.csv
- Results/shhs/unmerged/unmerged_SHHS_biguanide_K-100_C-0.6.csv
- Results/shhs/unmerged/unmerged_SHHS_hmgcoainh_K-100_C-0.6.csv
- Results/shhs/merged/
- Results/shhs/merged/merged_SHHS_calcchanblocker_K-100_C-0.6.csv
- Results/shhs/merged/merged_SHHS_nicotinicacid_K-100_C-0.6.csv
- Results/shhs/merged/merged_SHHS_phospho5inh_K-100_C-0.6.csv
- Results/shhs/merged/merged_SHHS_tca_K-100_C-0.6.csv
- Results/shhs/merged/merged_SHHS_digitalis_K-100_C-0.6.csv
[truncated: 54 more entries]
