# Supplementary material for: Query-constraint-based mining of association rules for exploratory analysis of clinical datasets in the National Sleep Research Resource
Source: BMC Med Inform Decis Mak. 2018 Jul 23;18(Suppl 2):58. doi: 10.1186/s12911-018-0633-7 (PMC6069291; doi:10.1186/s12911-018-0633-7)
Supplement: Supplementary file 1 — Results obtained: Results.zip contains the results obtained by merged and unmerged methods for different query constraints across the five datasets in NSRR. (ZIP 199 kb) [file 12911_2018_633_MOESM1_ESM.zip › Results/chat/merged/merged_CHAT_eczemahist_K-100_C-0.6.csv]

left	right	#SUP:	#conf:
[habitsnoring {habitual snoring} ]	[snoringgasping {snoring/gasping/stopping breathing} ]	0.6747967479674797	0.6747967479674797
[snoringgasping {snoring/gasping/stopping breathing} ] ** [hayfevhist {hay fever} ]	[asthmahist {asthma} ] ** [habitsnoring {habitual snoring} ]	0.14634146341463414	0.6
[migrainehist {migraine headache} ]	[habitsnoring {habitual snoring} ] ** [hayfevhist {hay fever} ]	0.056910569105691054	0.7
[migrainehist {migraine headache} ]	[asthmahist {asthma} ] ** [habitsnoring {habitual snoring} ] ** [snoringgasping {snoring/gasping/stopping breathing} ]	0.04878048780487805	0.6
[gerdhist {gastroesophageal reflux disease} ]	[asthmahist {asthma} ] ** [habitsnoring {habitual snoring} ]	0.04878048780487805	0.6
