# Supplementary material for: Query-constraint-based mining of association rules for exploratory analysis of clinical datasets in the National Sleep Research Resource
Source: BMC Med Inform Decis Mak. 2018 Jul 23;18(Suppl 2):58. doi: 10.1186/s12911-018-0633-7 (PMC6069291; doi:10.1186/s12911-018-0633-7)
Supplement: Supplementary file 1 — Results obtained: Results.zip contains the results obtained by merged and unmerged methods for different query constraints across the five datasets in NSRR. (ZIP 199 kb) [file 12911_2018_633_MOESM1_ESM.zip › Results/chat/merged/merged_CHAT_migrainehist_K-100_C-0.6.csv]

left	right	#SUP:	#conf:
[hayfevhist {hay fever} ]	[habitsnoring {habitual snoring} ] ** [snoringgasping {snoring/gasping/stopping breathing} ]	0.34782608695652173	0.6666666666666666
[eczemahist {eczema} ]	[habitsnoring {habitual snoring} ] ** [hayfevhist {hay fever} ]	0.30434782608695654	0.7
[asthmahist {asthma} ]	[habitsnoring {habitual snoring} ] ** [eczemahist {eczema} ] ** [snoringgasping {snoring/gasping/stopping breathing} ]	0.2608695652173913	0.6666666666666666
[eczemahist {eczema} ]	[asthmahist {asthma} ] ** [habitsnoring {habitual snoring} ] ** [snoringgasping {snoring/gasping/stopping breathing} ]	0.2608695652173913	0.6
[gerdhist {gastroesophageal reflux disease} ]	[habitsnoring {habitual snoring} ] ** [hayfevhist {hay fever} ]	0.08695652173913043	0.6666666666666666
