# Supplementary material for: Query-constraint-based mining of association rules for exploratory analysis of clinical datasets in the National Sleep Research Resource
Source: BMC Med Inform Decis Mak. 2018 Jul 23;18(Suppl 2):58. doi: 10.1186/s12911-018-0633-7 (PMC6069291; doi:10.1186/s12911-018-0633-7)
Supplement: Supplementary file 1 — Results obtained: Results.zip contains the results obtained by merged and unmerged methods for different query constraints across the five datasets in NSRR. (ZIP 199 kb) [file 12911_2018_633_MOESM1_ESM.zip › Results/cfs/unmerged/unmerged_CFS_adhdhist_K-100_C-0.6.csv]

left	right	#SUP:	#conf:
[depresshist {depression} ]	[habitsnoring {habitual snoring} ]	0.2608695652173913	0.6666666666666666
[chroniccough {chronic cough} ]	[habitsnoring {habitual snoring} ]	0.21739130434782608	1.0
[progestin {progestin} ]	[depresshist {depression} ]	0.17391304347826086	0.6666666666666666
[progestin {progestin} ]	[habitsnoring {habitual snoring} ]	0.17391304347826086	0.6666666666666666
[anixietyhist {anxiety disorder} ]	[depresshist {depression} ]	0.13043478260869565	1.0
[habitsnoring {habitual snoring} ] ** [depresshist {depression} ]	[tca {tricyclic antidepressant} ] ** [habitsnoring {habitual snoring} ]	0.13043478260869565	0.75
[tca {tricyclic antidepressant} ]	[habitsnoring {habitual snoring} ] ** [depresshist {depression} ]	0.13043478260869565	0.75
[betaagonist {beta 2 adrenergic agonist} ]	[habitsnoring {habitual snoring} ] ** [persistwheez {persistent wheezing} ]	0.13043478260869565	0.75
[habitsnoring {habitual snoring} ] ** [persistwheez {persistent wheezing} ]	[habitsnoring {habitual snoring} ] ** [habitsnoringfreq {habitual snoring - frequency} ]	0.13043478260869565	0.6
[habitsnoringfreq {habitual snoring - frequency} ]	[habitsnoring {habitual snoring} ] ** [persistwheez {persistent wheezing} ]	0.13043478260869565	0.6
