# Supplementary material for: Query-constraint-based mining of association rules for exploratory analysis of clinical datasets in the National Sleep Research Resource
Source: BMC Med Inform Decis Mak. 2018 Jul 23;18(Suppl 2):58. doi: 10.1186/s12911-018-0633-7 (PMC6069291; doi:10.1186/s12911-018-0633-7)
Supplement: Supplementary file 1 — Results obtained: Results.zip contains the results obtained by merged and unmerged methods for different query constraints across the five datasets in NSRR. (ZIP 199 kb) [file 12911_2018_633_MOESM1_ESM.zip › Results/cfs/merged/merged_CFS_estrogen_K-100_C-0.6.csv]

left	right	#SUP:	#conf:
[progestin {progestin} ]	[htnhist {hypertension - history} ]	0.6222222222222222	0.6222222222222222
[habitsnoring {habitual snoring} ]	[progestin {progestin} ] ** [htnhist {hypertension - history} ]	0.5777777777777777	0.65
[htnhist {hypertension - history} ]	[habitsnoring {habitual snoring} ] ** [progestin {progestin} ] ** [thiazide {thiazide diuretic} ]	0.4	0.6428571428571429
[persistwheez {persistent wheezing} ]	[habitsnoring {habitual snoring} ] ** [progestin {progestin} ] ** [htnhist {hypertension - history} ]	0.3333333333333333	0.6818181818181818
[cholesthist {hypercholesterolemia - history} ]	[habitsnoring {habitual snoring} ] ** [progestin {progestin} ]	0.28888888888888886	0.8125
[persistwheez {persistent wheezing} ] ** [habitsnoring {habitual snoring} ]	[progestin {progestin} ] ** [thiazide {thiazide diuretic} ]	0.28888888888888886	0.6190476190476191
[thiazide {thiazide diuretic} ]	[persistwheez {persistent wheezing} ] ** [habitsnoring {habitual snoring} ] ** [progestin {progestin} ] ** [htnhist {hypertension - history} ]	0.26666666666666666	0.631578947368421
[plateletedagginh {platelet aggregation inhibitor} ]	[habitsnoring {habitual snoring} ] ** [progestin {progestin} ] ** [htnhist {hypertension - history} ]	0.26666666666666666	0.6
[noctwheez {nocturnal wheezing} ]	[persistwheez {persistent wheezing} ] ** [habitsnoring {habitual snoring} ] ** [progestin {progestin} ]	0.24444444444444444	1.0
[habitsnoring {habitual snoring} ] ** [plateletedagginh {platelet aggregation inhibitor} ]	[persistwheez {persistent wheezing} ] ** [progestin {progestin} ]	0.24444444444444444	0.6470588235294118
[aceinh {angiotensin converting enzyme inhibitor} ]	[habitsnoring {habitual snoring} ] ** [progestin {progestin} ] ** [htnhist {hypertension - history} ] ** [thiazide {thiazide diuretic} ]	0.2222222222222222	0.9090909090909091
[betaagonist {beta 2 adrenergic agonist} ]	[persistwheez {persistent wheezing} ] ** [habitsnoring {habitual snoring} ] ** [progestin {progestin} ]	0.2222222222222222	0.7692307692307693
[depresshist {depression} ]	[habitsnoring {habitual snoring} ] ** [progestin {progestin} ] ** [htnhist {hypertension - history} ]	0.2222222222222222	0.7142857142857143
[arrhythmiahist {cardiac arrhythmia - history} ]	[progestin {progestin} ]	0.2	1.0
[cholloweragent {hypercholesterolemia} ]	[habitsnoring {habitual snoring} ] ** [progestin {progestin} ]	0.2	1.0
[habitsnoringfreq {habitual snoring - frequency} ]	[habitsnoring {habitual snoring} ] ** [progestin {progestin} ]	0.2	1.0
[hayfevhist {hay fever} ]	[progestin {progestin} ]	0.2	1.0
[nsaid {nonsteroidal anti-inflammatory drug} ]	[habitsnoring {habitual snoring} ] ** [progestin {progestin} ]	0.2	0.9
[dmhist {diabetes mellitus - history} ]	[habitsnoring {habitual snoring} ] ** [progestin {progestin} ] ** [htnhist {hypertension - history} ] ** [thiazide {thiazide diuretic} ]	0.2	0.8181818181818182
[betaagonist {beta 2 adrenergic agonist} ]	[habitsnoring {habitual snoring} ] ** [progestin {progestin} ] ** [htnhist {hypertension - history} ]	0.2	0.6923076923076923
[chroniccough {chronic cough} ]	[persistwheez {persistent wheezing} ] ** [habitsnoring {habitual snoring} ] ** [progestin {progestin} ]	0.2	0.6
[chroniccough {chronic cough} ]	[habitsnoring {habitual snoring} ] ** [progestin {progestin} ] ** [htnhist {hypertension - history} ]	0.2	0.6
