# Supplementary material for: Query-constraint-based mining of association rules for exploratory analysis of clinical datasets in the National Sleep Research Resource
Source: BMC Med Inform Decis Mak. 2018 Jul 23;18(Suppl 2):58. doi: 10.1186/s12911-018-0633-7 (PMC6069291; doi:10.1186/s12911-018-0633-7)
Supplement: Supplementary file 1 — Results obtained: Results.zip contains the results obtained by merged and unmerged methods for different query constraints across the five datasets in NSRR. (ZIP 199 kb) [file 12911_2018_633_MOESM1_ESM.zip › Results/cfs/merged/merged_CFS_aceinh_K-100_C-0.6.csv]

left	right	#SUP:	#conf:
[habitsnoring {habitual snoring} ]	[thiazide {thiazide diuretic} ] ** [htnhist {hypertension - history} ]	0.6057692307692307	0.6702127659574468
[htnhist {hypertension - history} ]	[habitsnoring {habitual snoring} ] ** [thiazide {thiazide diuretic} ]	0.6057692307692307	0.6057692307692307
[htnhist {hypertension - history} ]	[dmhist {diabetes mellitus - history} ]	0.6057692307692307	0.6057692307692307
[habitsnoring {habitual snoring} ]	[htnhist {hypertension - history} ] ** [dmhist {diabetes mellitus - history} ]	0.5480769230769231	0.6063829787234043
[dmhist {diabetes mellitus - history} ]	[habitsnoring {habitual snoring} ] ** [thiazide {thiazide diuretic} ] ** [htnhist {hypertension - history} ]	0.3942307692307692	0.6507936507936508
[thiazide {thiazide diuretic} ]	[htnhist {hypertension - history} ] ** [plateletedagginh {platelet aggregation inhibitor} ]	0.3942307692307692	0.6029411764705882
[thiazide {thiazide diuretic} ]	[habitsnoring {habitual snoring} ] ** [htnhist {hypertension - history} ] ** [dmhist {diabetes mellitus - history} ]	0.3942307692307692	0.6029411764705882
[habitsnoringfreq {habitual snoring - frequency} ]	[habitsnoring {habitual snoring} ] ** [htnhist {hypertension - history} ]	0.38461538461538464	1.0
[cholesthist {hypercholesterolemia - history} ]	[habitsnoring {habitual snoring} ] ** [htnhist {hypertension - history} ]	0.375	0.9069767441860465
[plateletedagginh {platelet aggregation inhibitor} ]	[habitsnoring {habitual snoring} ] ** [thiazide {thiazide diuretic} ] ** [htnhist {hypertension - history} ]	0.36538461538461536	0.7307692307692307
[dmhist {diabetes mellitus - history} ]	[tzd {thiazolidinedione} ] ** [htnhist {hypertension - history} ]	0.36538461538461536	0.6031746031746031
[cholloweragent {hypercholesterolemia} ]	[habitsnoring {habitual snoring} ] ** [htnhist {hypertension - history} ]	0.33653846153846156	0.9459459459459459
[tzd {thiazolidinedione} ]	[habitsnoring {habitual snoring} ] ** [htnhist {hypertension - history} ] ** [dmhist {diabetes mellitus - history} ]	0.33653846153846156	0.9210526315789473
[persistwheez {persistent wheezing} ]	[habitsnoring {habitual snoring} ] ** [thiazide {thiazide diuretic} ] ** [htnhist {hypertension - history} ]	0.33653846153846156	0.6730769230769231
[plateletedagginh {platelet aggregation inhibitor} ]	[habitsnoring {habitual snoring} ] ** [htnhist {hypertension - history} ] ** [dmhist {diabetes mellitus - history} ]	0.3173076923076923	0.6346153846153846
[chroniccough {chronic cough} ]	[thiazide {thiazide diuretic} ] ** [htnhist {hypertension - history} ]	0.3076923076923077	0.64
[persistwheez {persistent wheezing} ]	[chroniccough {chronic cough} ] ** [htnhist {hypertension - history} ]	0.3076923076923077	0.6153846153846154
[cholesthist {hypercholesterolemia - history} ]	[thiazide {thiazide diuretic} ] ** [htnhist {hypertension - history} ]	0.28846153846153844	0.6976744186046512
[chroniccough {chronic cough} ]	[persistwheez {persistent wheezing} ] ** [habitsnoring {habitual snoring} ] ** [htnhist {hypertension - history} ]	0.28846153846153844	0.6
[betaagonist {beta 2 adrenergic agonist} ]	[htnhist {hypertension - history} ]	0.27884615384615385	1.0
[noctwheez {nocturnal wheezing} ]	[persistwheez {persistent wheezing} ] ** [htnhist {hypertension - history} ]	0.27884615384615385	1.0
[cholloweragent {hypercholesterolemia} ]	[thiazide {thiazide diuretic} ] ** [htnhist {hypertension - history} ]	0.27884615384615385	0.7837837837837838
[cholloweragent {hypercholesterolemia} ]	[cholesthist {hypercholesterolemia - history} ] ** [htnhist {hypertension - history} ]	0.27884615384615385	0.7837837837837838
[cholesthist {hypercholesterolemia - history} ]	[htnhist {hypertension - history} ] ** [cholloweragent {hypercholesterolemia} ]	0.27884615384615385	0.6744186046511628
