# Supplementary material for: Query-constraint-based mining of association rules for exploratory analysis of clinical datasets in the National Sleep Research Resource
Source: BMC Med Inform Decis Mak. 2018 Jul 23;18(Suppl 2):58. doi: 10.1186/s12911-018-0633-7 (PMC6069291; doi:10.1186/s12911-018-0633-7)
Supplement: Supplementary file 1 — Results obtained: Results.zip contains the results obtained by merged and unmerged methods for different query constraints across the five datasets in NSRR. (ZIP 199 kb) [file 12911_2018_633_MOESM1_ESM.zip › Results/cfs/merged/merged_CFS_depresshist_K-100_C-0.6.csv]

left	right	#SUP:	#conf:
[tca {tricyclic antidepressant} ]	[habitsnoring {habitual snoring} ]	0.425	0.8360655737704918
[chroniccough {chronic cough} ]	[persistwheez {persistent wheezing} ]	0.31666666666666665	0.6551724137931034
[persistwheez {persistent wheezing} ]	[chroniccough {chronic cough} ]	0.31666666666666665	0.6129032258064516
[anixietyhist {anxiety disorder} ]	[habitsnoring {habitual snoring} ]	0.30833333333333335	0.8409090909090909
[chroniccough {chronic cough} ]	[htnhist {hypertension - history} ]	0.30833333333333335	0.6379310344827587
[tca {tricyclic antidepressant} ]	[htnhist {hypertension - history} ]	0.30833333333333335	0.6065573770491803
[persistwheez {persistent wheezing} ] ** [habitsnoring {habitual snoring} ]	[htnhist {hypertension - history} ]	0.2916666666666667	0.625
[habitsnoring {habitual snoring} ] ** [htnhist {hypertension - history} ]	[tca {tricyclic antidepressant} ]	0.2916666666666667	0.603448275862069
[habitsnoring {habitual snoring} ] ** [htnhist {hypertension - history} ]	[thiazide {thiazide diuretic} ]	0.2916666666666667	0.603448275862069
[habitsnoring {habitual snoring} ] ** [htnhist {hypertension - history} ]	[persistwheez {persistent wheezing} ]	0.2916666666666667	0.603448275862069
[benzo {benzodiazepine} ]	[habitsnoring {habitual snoring} ]	0.25833333333333336	0.9117647058823529
[habitsnoringfreq {habitual snoring - frequency} ]	[tca {tricyclic antidepressant} ] ** [habitsnoring {habitual snoring} ]	0.24166666666666667	0.6041666666666666
[anixietyhist {anxiety disorder} ]	[tca {tricyclic antidepressant} ]	0.23333333333333334	0.6363636363636364
[arrhythmiahist {cardiac arrhythmia - history} ]	[habitsnoring {habitual snoring} ]	0.225	0.9310344827586207
[chroniccough {chronic cough} ] ** [persistwheez {persistent wheezing} ]	[noctwheez {nocturnal wheezing} ]	0.21666666666666667	0.6842105263157895
[cholesthist {hypercholesterolemia - history} ]	[habitsnoring {habitual snoring} ] ** [htnhist {hypertension - history} ]	0.21666666666666667	0.6046511627906976
[cholesthist {hypercholesterolemia - history} ]	[persistwheez {persistent wheezing} ] ** [habitsnoring {habitual snoring} ]	0.21666666666666667	0.6046511627906976
[persistwheez {persistent wheezing} ] ** [htnhist {hypertension - history} ]	[chroniccough {chronic cough} ] ** [habitsnoring {habitual snoring} ]	0.2	0.6486486486486487
[persistwheez {persistent wheezing} ] ** [htnhist {hypertension - history} ]	[habitsnoring {habitual snoring} ] ** [thiazide {thiazide diuretic} ]	0.2	0.6486486486486487
[chroniccough {chronic cough} ] ** [htnhist {hypertension - history} ]	[persistwheez {persistent wheezing} ] ** [habitsnoring {habitual snoring} ]	0.2	0.6486486486486487
[thiazide {thiazide diuretic} ]	[persistwheez {persistent wheezing} ] ** [habitsnoring {habitual snoring} ] ** [htnhist {hypertension - history} ]	0.2	0.6486486486486487
[chroniccough {chronic cough} ] ** [persistwheez {persistent wheezing} ]	[habitsnoring {habitual snoring} ] ** [htnhist {hypertension - history} ]	0.2	0.631578947368421
[benzo {benzodiazepine} ]	[anixietyhist {anxiety disorder} ]	0.19166666666666668	0.6764705882352942
[tca {tricyclic antidepressant} ] ** [htnhist {hypertension - history} ]	[habitsnoring {habitual snoring} ] ** [thiazide {thiazide diuretic} ]	0.19166666666666668	0.6216216216216216
[thiazide {thiazide diuretic} ]	[tca {tricyclic antidepressant} ] ** [habitsnoring {habitual snoring} ] ** [htnhist {hypertension - history} ]	0.19166666666666668	0.6216216216216216
[noctwheez {nocturnal wheezing} ]	[persistwheez {persistent wheezing} ] ** [htnhist {hypertension - history} ]	0.18333333333333332	0.6470588235294118
[noctwheez {nocturnal wheezing} ]	[chroniccough {chronic cough} ] ** [persistwheez {persistent wheezing} ] ** [habitsnoring {habitual snoring} ]	0.18333333333333332	0.6470588235294118
