# Supplementary material for: Query-constraint-based mining of association rules for exploratory analysis of clinical datasets in the National Sleep Research Resource
Source: BMC Med Inform Decis Mak. 2018 Jul 23;18(Suppl 2):58. doi: 10.1186/s12911-018-0633-7 (PMC6069291; doi:10.1186/s12911-018-0633-7)
Supplement: Supplementary file 1 — Results obtained: Results.zip contains the results obtained by merged and unmerged methods for different query constraints across the five datasets in NSRR. (ZIP 199 kb) [file 12911_2018_633_MOESM1_ESM.zip › Results/cfs/merged/merged_CFS_betaagonist_K-100_C-0.6.csv]

left	right	#SUP:	#conf:
[habitsnoring {habitual snoring} ]	[persistwheez {persistent wheezing} ]	0.6241610738255033	0.7948717948717948
[chroniccough {chronic cough} ]	[persistwheez {persistent wheezing} ] ** [habitsnoring {habitual snoring} ]	0.35570469798657717	0.6625
[htnhist {hypertension - history} ]	[persistwheez {persistent wheezing} ] ** [habitsnoring {habitual snoring} ]	0.30201342281879195	0.6716417910447762
[chroniccough {chronic cough} ] ** [habitsnoring {habitual snoring} ]	[htnhist {hypertension - history} ]	0.2751677852348993	0.6307692307692307
[htnhist {hypertension - history} ]	[habitsnoring {habitual snoring} ] ** [thiazide {thiazide diuretic} ]	0.2751677852348993	0.6119402985074627
[htnhist {hypertension - history} ]	[chroniccough {chronic cough} ] ** [habitsnoring {habitual snoring} ]	0.2751677852348993	0.6119402985074627
[chroniccough {chronic cough} ] ** [persistwheez {persistent wheezing} ]	[noctwheez {nocturnal wheezing} ]	0.2684563758389262	0.6349206349206349
[asthmahist {asthma} ]	[persistwheez {persistent wheezing} ] ** [habitsnoring {habitual snoring} ]	0.26174496644295303	0.7959183673469388
[hayfevhist {hay fever} ]	[persistwheez {persistent wheezing} ]	0.2483221476510067	0.925
[noctwheez {nocturnal wheezing} ]	[chroniccough {chronic cough} ] ** [persistwheez {persistent wheezing} ] ** [habitsnoring {habitual snoring} ]	0.24161073825503357	0.6101694915254238
[thiazide {thiazide diuretic} ]	[persistwheez {persistent wheezing} ] ** [habitsnoring {habitual snoring} ] ** [htnhist {hypertension - history} ]	0.22818791946308725	0.7727272727272727
[cholesthist {hypercholesterolemia - history} ]	[persistwheez {persistent wheezing} ]	0.2214765100671141	0.825
[plateletedagginh {platelet aggregation inhibitor} ]	[habitsnoring {habitual snoring} ] ** [htnhist {hypertension - history} ]	0.2214765100671141	0.673469387755102
[progestin {progestin} ]	[persistwheez {persistent wheezing} ]	0.21476510067114093	0.8421052631578947
[habitsnoringfreq {habitual snoring - frequency} ]	[persistwheez {persistent wheezing} ] ** [habitsnoring {habitual snoring} ]	0.21476510067114093	0.8205128205128205
[plateletedagginh {platelet aggregation inhibitor} ]	[persistwheez {persistent wheezing} ] ** [habitsnoring {habitual snoring} ]	0.21476510067114093	0.6530612244897959
[thiazide {thiazide diuretic} ]	[chroniccough {chronic cough} ]	0.2080536912751678	0.7045454545454546
[persistwheez {persistent wheezing} ] ** [htnhist {hypertension - history} ]	[noctwheez {nocturnal wheezing} ] ** [habitsnoring {habitual snoring} ]	0.2080536912751678	0.6326530612244898
[asthmahist {asthma} ] ** [persistwheez {persistent wheezing} ]	[noctwheez {nocturnal wheezing} ]	0.20134228187919462	0.6382978723404256
