# Supplementary material for: Query-constraint-based mining of association rules for exploratory analysis of clinical datasets in the National Sleep Research Resource
Source: BMC Med Inform Decis Mak. 2018 Jul 23;18(Suppl 2):58. doi: 10.1186/s12911-018-0633-7 (PMC6069291; doi:10.1186/s12911-018-0633-7)
Supplement: Supplementary file 1 — Results obtained: Results.zip contains the results obtained by merged and unmerged methods for different query constraints across the five datasets in NSRR. (ZIP 199 kb) [file 12911_2018_633_MOESM1_ESM.zip › Results/cfs/merged/merged_CFS_progestin_K-100_C-0.6.csv]

left	right	#SUP:	#conf:
[thiazide {thiazide diuretic} ]	[habitsnoring {habitual snoring} ]	0.2682926829268293	0.9777777777777777
[htnhist {hypertension - history} ]	[thiazide {thiazide diuretic} ]	0.2621951219512195	0.6056338028169014
[estrogen {estrogen} ]	[habitsnoring {habitual snoring} ]	0.24390243902439024	0.8888888888888888
[betaagonist {beta 2 adrenergic agonist} ]	[persistwheez {persistent wheezing} ] ** [habitsnoring {habitual snoring} ]	0.17073170731707318	0.7368421052631579
[estrogen {estrogen} ]	[htnhist {hypertension - history} ]	0.17073170731707318	0.6222222222222222
[chroniccough {chronic cough} ] ** [persistwheez {persistent wheezing} ]	[noctwheez {nocturnal wheezing} ]	0.1524390243902439	0.625
[persistwheez {persistent wheezing} ] ** [htnhist {hypertension - history} ]	[habitsnoring {habitual snoring} ] ** [thiazide {thiazide diuretic} ]	0.14634146341463414	0.8
[tca {tricyclic antidepressant} ]	[habitsnoring {habitual snoring} ]	0.1402439024390244	0.8518518518518519
[arrhythmiahist {cardiac arrhythmia - history} ]	[habitsnoring {habitual snoring} ]	0.13414634146341464	0.8148148148148148
[tca {tricyclic antidepressant} ]	[depresshist {depression} ]	0.12804878048780488	0.7777777777777778
[depresshist {depression} ] ** [htnhist {hypertension - history} ]	[habitsnoring {habitual snoring} ]	0.12195121951219512	0.9523809523809523
[aceinh {angiotensin converting enzyme inhibitor} ]	[habitsnoring {habitual snoring} ] ** [thiazide {thiazide diuretic} ] ** [htnhist {hypertension - history} ]	0.12195121951219512	0.8
[depresshist {depression} ] ** [habitsnoring {habitual snoring} ]	[htnhist {hypertension - history} ]	0.12195121951219512	0.6451612903225806
[htnhist {hypertension - history} ] ** [plateletedagginh {platelet aggregation inhibitor} ]	[habitsnoring {habitual snoring} ] ** [thiazide {thiazide diuretic} ]	0.12195121951219512	0.6451612903225806
[chroniccough {chronic cough} ] ** [thiazide {thiazide diuretic} ]	[habitsnoring {habitual snoring} ] ** [htnhist {hypertension - history} ]	0.11585365853658537	0.8636363636363636
[dmhist {diabetes mellitus - history} ]	[habitsnoring {habitual snoring} ] ** [thiazide {thiazide diuretic} ] ** [htnhist {hypertension - history} ]	0.11585365853658537	0.76
[chroniccough {chronic cough} ] ** [htnhist {hypertension - history} ]	[habitsnoring {habitual snoring} ] ** [thiazide {thiazide diuretic} ]	0.11585365853658537	0.6333333333333333
[thiazide {thiazide diuretic} ] ** [estrogen {estrogen} ]	[habitsnoring {habitual snoring} ] ** [htnhist {hypertension - history} ]	0.10975609756097561	0.9473684210526315
[persistwheez {persistent wheezing} ] ** [depresshist {depression} ]	[habitsnoring {habitual snoring} ]	0.10975609756097561	0.9473684210526315
[arrhythmiahist {cardiac arrhythmia - history} ]	[htnhist {hypertension - history} ]	0.10975609756097561	0.6666666666666666
[htnhist {hypertension - history} ] ** [estrogen {estrogen} ]	[habitsnoring {habitual snoring} ] ** [thiazide {thiazide diuretic} ]	0.10975609756097561	0.6428571428571429
[persistwheez {persistent wheezing} ] ** [htnhist {hypertension - history} ]	[noctwheez {nocturnal wheezing} ] ** [habitsnoring {habitual snoring} ]	0.10975609756097561	0.6
[tca {tricyclic antidepressant} ] ** [habitsnoring {habitual snoring} ]	[htnhist {hypertension - history} ]	0.10365853658536585	0.7391304347826086
