# Supplementary material for: Query-constraint-based mining of association rules for exploratory analysis of clinical datasets in the National Sleep Research Resource
Source: BMC Med Inform Decis Mak. 2018 Jul 23;18(Suppl 2):58. doi: 10.1186/s12911-018-0633-7 (PMC6069291; doi:10.1186/s12911-018-0633-7)
Supplement: Supplementary file 1 — Results obtained: Results.zip contains the results obtained by merged and unmerged methods for different query constraints across the five datasets in NSRR. (ZIP 199 kb) [file 12911_2018_633_MOESM1_ESM.zip › Results/cfs/merged/merged_CFS_hayfevhist_K-100_C-0.6.csv]

left	right	#SUP:	#conf:
[habitsnoring {habitual snoring} ]	[persistwheez {persistent wheezing} ]	0.4818181818181818	0.6385542168674698
[chroniccough {chronic cough} ]	[persistwheez {persistent wheezing} ]	0.3	0.7021276595744681
[betaagonist {beta 2 adrenergic agonist} ]	[persistwheez {persistent wheezing} ] ** [habitsnoring {habitual snoring} ]	0.2636363636363636	0.725
[htnhist {hypertension - history} ]	[persistwheez {persistent wheezing} ]	0.2636363636363636	0.6041666666666666
[noctwheez {nocturnal wheezing} ]	[chroniccough {chronic cough} ] ** [persistwheez {persistent wheezing} ] ** [habitsnoring {habitual snoring} ]	0.19090909090909092	0.65625
[chroniccough {chronic cough} ] ** [persistwheez {persistent wheezing} ]	[noctwheez {nocturnal wheezing} ] ** [habitsnoring {habitual snoring} ]	0.19090909090909092	0.6363636363636364
[cholesthist {hypercholesterolemia - history} ]	[persistwheez {persistent wheezing} ]	0.18181818181818182	0.6896551724137931
[habitsnoringfreq {habitual snoring - frequency} ]	[persistwheez {persistent wheezing} ] ** [habitsnoring {habitual snoring} ]	0.16363636363636364	0.75
[dmhist {diabetes mellitus - history} ]	[persistwheez {persistent wheezing} ] ** [habitsnoring {habitual snoring} ]	0.15454545454545454	0.68
[thiazide {thiazide diuretic} ]	[persistwheez {persistent wheezing} ]	0.15454545454545454	0.6296296296296297
[depresshist {depression} ]	[persistwheez {persistent wheezing} ]	0.13636363636363635	0.6818181818181818
[habitsnoring {habitual snoring} ] ** [thiazide {thiazide diuretic} ]	[persistwheez {persistent wheezing} ] ** [htnhist {hypertension - history} ]	0.13636363636363635	0.625
[chroniccough {chronic cough} ] ** [htnhist {hypertension - history} ]	[persistwheez {persistent wheezing} ] ** [habitsnoring {habitual snoring} ]	0.13636363636363635	0.6
[asthmahist {asthma} ]	[persistwheez {persistent wheezing} ]	0.12727272727272726	1.0
[tca {tricyclic antidepressant} ]	[depresshist {depression} ]	0.12727272727272726	0.7777777777777778
[chroniccough {chronic cough} ] ** [betaagonist {beta 2 adrenergic agonist} ]	[noctwheez {nocturnal wheezing} ] ** [persistwheez {persistent wheezing} ]	0.12727272727272726	0.7
[depresshist {depression} ]	[tca {tricyclic antidepressant} ]	0.12727272727272726	0.6363636363636364
