# Supplementary material for: Query-constraint-based mining of association rules for exploratory analysis of clinical datasets in the National Sleep Research Resource
Source: BMC Med Inform Decis Mak. 2018 Jul 23;18(Suppl 2):58. doi: 10.1186/s12911-018-0633-7 (PMC6069291; doi:10.1186/s12911-018-0633-7)
Supplement: Supplementary file 1 — Results obtained: Results.zip contains the results obtained by merged and unmerged methods for different query constraints across the five datasets in NSRR. (ZIP 199 kb) [file 12911_2018_633_MOESM1_ESM.zip › Results/cfs/merged/merged_CFS_thyroxine_K-100_C-0.6.csv]

left	right	#SUP:	#conf:
[habitsnoring {habitual snoring} ]	[chroniccough {chronic cough} ]	0.4883720930232558	0.6
[htnhist {hypertension - history} ]	[chroniccough {chronic cough} ] ** [habitsnoring {habitual snoring} ]	0.3023255813953488	0.7647058823529411
[chroniccough {chronic cough} ] ** [habitsnoring {habitual snoring} ]	[htnhist {hypertension - history} ]	0.3023255813953488	0.6190476190476191
[persistwheez {persistent wheezing} ]	[noctwheez {nocturnal wheezing} ] ** [habitsnoring {habitual snoring} ]	0.2558139534883721	0.6111111111111112
[persistwheez {persistent wheezing} ]	[chroniccough {chronic cough} ] ** [habitsnoring {habitual snoring} ]	0.2558139534883721	0.6111111111111112
[betaagonist {beta 2 adrenergic agonist} ]	[chroniccough {chronic cough} ] ** [habitsnoring {habitual snoring} ]	0.20930232558139536	0.75
[betaagonist {beta 2 adrenergic agonist} ]	[chroniccough {chronic cough} ] ** [persistwheez {persistent wheezing} ]	0.20930232558139536	0.75
[chroniccough {chronic cough} ] ** [persistwheez {persistent wheezing} ]	[betaagonist {beta 2 adrenergic agonist} ]	0.20930232558139536	0.6923076923076923
[progestin {progestin} ]	[persistwheez {persistent wheezing} ] ** [habitsnoring {habitual snoring} ]	0.20930232558139536	0.6
[aceinh {angiotensin converting enzyme inhibitor} ]	[chroniccough {chronic cough} ] ** [habitsnoring {habitual snoring} ] ** [htnhist {hypertension - history} ]	0.18604651162790697	0.8888888888888888
[noctwheez {nocturnal wheezing} ]	[chroniccough {chronic cough} ] ** [persistwheez {persistent wheezing} ] ** [habitsnoring {habitual snoring} ]	0.18604651162790697	0.7272727272727273
[chroniccough {chronic cough} ] ** [htnhist {hypertension - history} ]	[habitsnoring {habitual snoring} ] ** [aceinh {angiotensin converting enzyme inhibitor} ]	0.18604651162790697	0.6153846153846154
[plateletedagginh {platelet aggregation inhibitor} ]	[chroniccough {chronic cough} ] ** [habitsnoring {habitual snoring} ]	0.18604651162790697	0.6153846153846154
[cholesthist {hypercholesterolemia - history} ]	[habitsnoring {habitual snoring} ] ** [cholloweragent {hypercholesterolemia} ]	0.18604651162790697	0.6153846153846154
[cholesthist {hypercholesterolemia - history} ]	[chroniccough {chronic cough} ]	0.18604651162790697	0.6153846153846154
[leukotrantag {leukotriene receptor antagonist} ]	[habitsnoring {habitual snoring} ]	0.16279069767441862	1.0
[estrogen {estrogen} ]	[progestin {progestin} ]	0.16279069767441862	1.0
[anixietyhist {anxiety disorder} ]	[habitsnoring {habitual snoring} ]	0.16279069767441862	0.875
[depresshist {depression} ]	[tca {tricyclic antidepressant} ]	0.16279069767441862	0.875
[ppi {proton pump inhibitor} ]	[chroniccough {chronic cough} ]	0.16279069767441862	0.875
[ppi {proton pump inhibitor} ]	[habitsnoring {habitual snoring} ]	0.16279069767441862	0.875
[thiazide {thiazide diuretic} ]	[chroniccough {chronic cough} ] ** [habitsnoring {habitual snoring} ] ** [htnhist {hypertension - history} ]	0.16279069767441862	0.7777777777777778
[hayfevhist {hay fever} ]	[chroniccough {chronic cough} ]	0.16279069767441862	0.7777777777777778
[tca {tricyclic antidepressant} ]	[depresshist {depression} ]	0.16279069767441862	0.7
[chroniccough {chronic cough} ] ** [betaagonist {beta 2 adrenergic agonist} ]	[persistwheez {persistent wheezing} ] ** [habitsnoring {habitual snoring} ]	0.16279069767441862	0.6363636363636364
[cholesthist {hypercholesterolemia - history} ] ** [habitsnoring {habitual snoring} ]	[habitsnoringfreq {habitual snoring - frequency} ]	0.16279069767441862	0.6363636363636364
[chroniccough {chronic cough} ] ** [leukotrantag {leukotriene receptor antagonist} ]	[betaagonist {beta 2 adrenergic agonist} ] ** [habitsnoring {habitual snoring} ]	0.13953488372093023	1.0
[tca {tricyclic antidepressant} ] ** [depresshist {depression} ]	[habitsnoring {habitual snoring} ]	0.13953488372093023	0.8571428571428571
[persistwheez {persistent wheezing} ] ** [htnhist {hypertension - history} ]	[thiazide {thiazide diuretic} ]	0.13953488372093023	0.75
[habitsnoring {habitual snoring} ] ** [plateletedagginh {platelet aggregation inhibitor} ]	[chroniccough {chronic cough} ] ** [persistwheez {persistent wheezing} ]	0.13953488372093023	0.6
[betaagonist {beta 2 adrenergic agonist} ] ** [habitsnoring {habitual snoring} ]	[leukotrantag {leukotriene receptor antagonist} ]	0.13953488372093023	0.6
[persistwheez {persistent wheezing} ] ** [betaagonist {beta 2 adrenergic agonist} ]	[asthmahist {asthma} ]	0.13953488372093023	0.6
