# Supplementary material for: Query-constraint-based mining of association rules for exploratory analysis of clinical datasets in the National Sleep Research Resource
Source: BMC Med Inform Decis Mak. 2018 Jul 23;18(Suppl 2):58. doi: 10.1186/s12911-018-0633-7 (PMC6069291; doi:10.1186/s12911-018-0633-7)
Supplement: Supplementary file 1 — Results obtained: Results.zip contains the results obtained by merged and unmerged methods for different query constraints across the five datasets in NSRR. (ZIP 199 kb) [file 12911_2018_633_MOESM1_ESM.zip › Results/cfs/merged/merged_CFS_ppi_K-100_C-0.6.csv]

left	right	#SUP:	#conf:
[habitsnoring {habitual snoring} ]	[htnhist {hypertension - history} ]	0.6545454545454545	0.75
[habitsnoring {habitual snoring} ]	[plateletedagginh {platelet aggregation inhibitor} ]	0.5454545454545454	0.625
[htnhist {hypertension - history} ]	[habitsnoring {habitual snoring} ] ** [thiazide {thiazide diuretic} ]	0.4727272727272727	0.6666666666666666
[htnhist {hypertension - history} ]	[habitsnoring {habitual snoring} ] ** [plateletedagginh {platelet aggregation inhibitor} ]	0.45454545454545453	0.6410256410256411
[chroniccough {chronic cough} ]	[habitsnoring {habitual snoring} ] ** [htnhist {hypertension - history} ]	0.38181818181818183	0.65625
[thiazide {thiazide diuretic} ]	[habitsnoring {habitual snoring} ] ** [htnhist {hypertension - history} ] ** [plateletedagginh {platelet aggregation inhibitor} ]	0.36363636363636365	0.7692307692307693
[persistwheez {persistent wheezing} ]	[habitsnoring {habitual snoring} ] ** [htnhist {hypertension - history} ]	0.36363636363636365	0.6896551724137931
[plateletedagginh {platelet aggregation inhibitor} ]	[habitsnoring {habitual snoring} ] ** [thiazide {thiazide diuretic} ] ** [htnhist {hypertension - history} ]	0.36363636363636365	0.6060606060606061
[persistwheez {persistent wheezing} ]	[chroniccough {chronic cough} ]	0.34545454545454546	0.6551724137931034
[aceinh {angiotensin converting enzyme inhibitor} ]	[habitsnoring {habitual snoring} ] ** [thiazide {thiazide diuretic} ] ** [htnhist {hypertension - history} ]	0.32727272727272727	0.8181818181818182
[thiazide {thiazide diuretic} ]	[habitsnoring {habitual snoring} ] ** [htnhist {hypertension - history} ] ** [aceinh {angiotensin converting enzyme inhibitor} ]	0.32727272727272727	0.6923076923076923
[persistwheez {persistent wheezing} ]	[plateletedagginh {platelet aggregation inhibitor} ]	0.32727272727272727	0.6206896551724138
[chroniccough {chronic cough} ] ** [habitsnoring {habitual snoring} ]	[persistwheez {persistent wheezing} ]	0.3090909090909091	0.6071428571428571
[habitsnoringfreq {habitual snoring - frequency} ]	[habitsnoring {habitual snoring} ] ** [plateletedagginh {platelet aggregation inhibitor} ]	0.2909090909090909	0.8888888888888888
[arrhythmiahist {cardiac arrhythmia - history} ]	[habitsnoring {habitual snoring} ] ** [htnhist {hypertension - history} ]	0.2909090909090909	0.8421052631578947
[cholesthist {hypercholesterolemia - history} ]	[habitsnoring {habitual snoring} ] ** [cholloweragent {hypercholesterolemia} ]	0.2909090909090909	0.8
[nsaid {nonsteroidal anti-inflammatory drug} ]	[htnhist {hypertension - history} ]	0.2727272727272727	0.8823529411764706
[cholesthist {hypercholesterolemia - history} ]	[habitsnoring {habitual snoring} ] ** [htnhist {hypertension - history} ]	0.2727272727272727	0.75
[cholloweragent {hypercholesterolemia} ]	[habitsnoring {habitual snoring} ] ** [plateletedagginh {platelet aggregation inhibitor} ]	0.2727272727272727	0.6818181818181818
[dmhist {diabetes mellitus - history} ]	[habitsnoring {habitual snoring} ] ** [thiazide {thiazide diuretic} ] ** [htnhist {hypertension - history} ]	0.2727272727272727	0.6521739130434783
[dmhist {diabetes mellitus - history} ]	[habitsnoring {habitual snoring} ] ** [htnhist {hypertension - history} ] ** [plateletedagginh {platelet aggregation inhibitor} ]	0.2727272727272727	0.6521739130434783
[habitsnoring {habitual snoring} ] ** [htnhist {hypertension - history} ] ** [plateletedagginh {platelet aggregation inhibitor} ]	[dmhist {diabetes mellitus - history} ]	0.2727272727272727	0.6
