# Supplementary material for: Query-constraint-based mining of association rules for exploratory analysis of clinical datasets in the National Sleep Research Resource
Source: BMC Med Inform Decis Mak. 2018 Jul 23;18(Suppl 2):58. doi: 10.1186/s12911-018-0633-7 (PMC6069291; doi:10.1186/s12911-018-0633-7)
Supplement: Supplementary file 1 — Results obtained: Results.zip contains the results obtained by merged and unmerged methods for different query constraints across the five datasets in NSRR. (ZIP 199 kb) [file 12911_2018_633_MOESM1_ESM.zip › Results/cfs/merged/merged_CFS_persistwheez_K-100_C-0.6.csv]

left	right	#SUP:	#conf:
[noctwheez {nocturnal wheezing} ]	[habitsnoring {habitual snoring} ]	0.4166666666666667	0.8881578947368421
[noctwheez {nocturnal wheezing} ]	[chroniccough {chronic cough} ]	0.3117283950617284	0.6644736842105263
[chroniccough {chronic cough} ]	[noctwheez {nocturnal wheezing} ]	0.3117283950617284	0.6011904761904762
[betaagonist {beta 2 adrenergic agonist} ]	[habitsnoring {habitual snoring} ]	0.28703703703703703	0.808695652173913
[htnhist {hypertension - history} ]	[thiazide {thiazide diuretic} ]	0.25308641975308643	0.6074074074074074
[cholesthist {hypercholesterolemia - history} ]	[habitsnoring {habitual snoring} ] ** [htnhist {hypertension - history} ]	0.1728395061728395	0.6021505376344086
[noctwheez {nocturnal wheezing} ] ** [htnhist {hypertension - history} ]	[chroniccough {chronic cough} ] ** [habitsnoring {habitual snoring} ]	0.14506172839506173	0.618421052631579
[chroniccough {chronic cough} ] ** [thiazide {thiazide diuretic} ]	[habitsnoring {habitual snoring} ] ** [htnhist {hypertension - history} ]	0.13580246913580246	0.8979591836734694
[noctwheez {nocturnal wheezing} ] ** [thiazide {thiazide diuretic} ]	[habitsnoring {habitual snoring} ] ** [htnhist {hypertension - history} ]	0.12962962962962962	0.9333333333333333
[dmhist {diabetes mellitus - history} ]	[noctwheez {nocturnal wheezing} ] ** [habitsnoring {habitual snoring} ]	0.12654320987654322	0.6119402985074627
[copdhist {chronic obstructive pulmonary disease/emphysema - history} ]	[habitsnoring {habitual snoring} ]	0.12037037037037036	0.8125
[asthmahist {asthma} ]	[betaagonist {beta 2 adrenergic agonist} ] ** [habitsnoring {habitual snoring} ]	0.12037037037037036	0.8125
[htnhist {hypertension - history} ] ** [plateletedagginh {platelet aggregation inhibitor} ]	[habitsnoring {habitual snoring} ] ** [thiazide {thiazide diuretic} ]	0.12037037037037036	0.609375
