# Supplementary material for: Query-constraint-based mining of association rules for exploratory analysis of clinical datasets in the National Sleep Research Resource
Source: BMC Med Inform Decis Mak. 2018 Jul 23;18(Suppl 2):58. doi: 10.1186/s12911-018-0633-7 (PMC6069291; doi:10.1186/s12911-018-0633-7)
Supplement: Supplementary file 1 — Results obtained: Results.zip contains the results obtained by merged and unmerged methods for different query constraints across the five datasets in NSRR. (ZIP 199 kb) [file 12911_2018_633_MOESM1_ESM.zip › Results/cfs/merged/merged_CFS_corticoster_K-100_C-0.6.csv]

left	right	#SUP:	#conf:
[asthmahist {asthma} ]	[persistwheez {persistent wheezing} ] ** [betaagonist {beta 2 adrenergic agonist} ] ** [habitsnoring {habitual snoring} ]	0.5897435897435898	0.8518518518518519
[persistwheez {persistent wheezing} ]	[asthmahist {asthma} ] ** [betaagonist {beta 2 adrenergic agonist} ] ** [habitsnoring {habitual snoring} ]	0.5897435897435898	0.7419354838709677
[betaagonist {beta 2 adrenergic agonist} ]	[asthmahist {asthma} ] ** [persistwheez {persistent wheezing} ] ** [habitsnoring {habitual snoring} ]	0.5897435897435898	0.696969696969697
[habitsnoring {habitual snoring} ]	[asthmahist {asthma} ] ** [persistwheez {persistent wheezing} ] ** [betaagonist {beta 2 adrenergic agonist} ]	0.5897435897435898	0.6764705882352942
[habitsnoring {habitual snoring} ]	[chroniccough {chronic cough} ]	0.5384615384615384	0.6176470588235294
[persistwheez {persistent wheezing} ]	[noctwheez {nocturnal wheezing} ] ** [betaagonist {beta 2 adrenergic agonist} ]	0.48717948717948717	0.6129032258064516
[persistwheez {persistent wheezing} ]	[noctwheez {nocturnal wheezing} ] ** [habitsnoring {habitual snoring} ]	0.48717948717948717	0.6129032258064516
[persistwheez {persistent wheezing} ]	[chroniccough {chronic cough} ] ** [habitsnoring {habitual snoring} ]	0.48717948717948717	0.6129032258064516
[noctwheez {nocturnal wheezing} ]	[persistwheez {persistent wheezing} ] ** [betaagonist {beta 2 adrenergic agonist} ] ** [habitsnoring {habitual snoring} ]	0.46153846153846156	0.9
[betaagonist {beta 2 adrenergic agonist} ] ** [habitsnoring {habitual snoring} ]	[noctwheez {nocturnal wheezing} ] ** [persistwheez {persistent wheezing} ]	0.46153846153846156	0.6206896551724138
[chroniccough {chronic cough} ]	[persistwheez {persistent wheezing} ] ** [betaagonist {beta 2 adrenergic agonist} ] ** [habitsnoring {habitual snoring} ]	0.4358974358974359	0.7727272727272727
[persistwheez {persistent wheezing} ] ** [habitsnoring {habitual snoring} ]	[chroniccough {chronic cough} ] ** [betaagonist {beta 2 adrenergic agonist} ]	0.4358974358974359	0.6071428571428571
[htnhist {hypertension - history} ]	[betaagonist {beta 2 adrenergic agonist} ]	0.41025641025641024	0.8
[noctwheez {nocturnal wheezing} ]	[asthmahist {asthma} ] ** [persistwheez {persistent wheezing} ] ** [betaagonist {beta 2 adrenergic agonist} ]	0.41025641025641024	0.8
[chroniccough {chronic cough} ]	[asthmahist {asthma} ] ** [persistwheez {persistent wheezing} ]	0.41025641025641024	0.7272727272727273
[asthmahist {asthma} ] ** [betaagonist {beta 2 adrenergic agonist} ]	[noctwheez {nocturnal wheezing} ] ** [persistwheez {persistent wheezing} ]	0.41025641025641024	0.6153846153846154
[asthmahist {asthma} ] ** [habitsnoring {habitual snoring} ]	[noctwheez {nocturnal wheezing} ] ** [persistwheez {persistent wheezing} ] ** [betaagonist {beta 2 adrenergic agonist} ]	0.38461538461538464	0.625
