# Supplementary material for: Query-constraint-based mining of association rules for exploratory analysis of clinical datasets in the National Sleep Research Resource
Source: BMC Med Inform Decis Mak. 2018 Jul 23;18(Suppl 2):58. doi: 10.1186/s12911-018-0633-7 (PMC6069291; doi:10.1186/s12911-018-0633-7)
Supplement: Supplementary file 1 — Results obtained: Results.zip contains the results obtained by merged and unmerged methods for different query constraints across the five datasets in NSRR. (ZIP 199 kb) [file 12911_2018_633_MOESM1_ESM.zip › Results/cfs/merged/merged_CFS_plateletedagginh_K-100_C-0.6.csv]

left	right	#SUP:	#conf:
[habitsnoring {habitual snoring} ]	[htnhist {hypertension - history} ]	0.5441860465116279	0.6536312849162011
[habitsnoring {habitual snoring} ] ** [htnhist {hypertension - history} ]	[thiazide {thiazide diuretic} ]	0.33488372093023255	0.6153846153846154
[chroniccough {chronic cough} ]	[persistwheez {persistent wheezing} ]	0.27906976744186046	0.6122448979591837
[chroniccough {chronic cough} ]	[htnhist {hypertension - history} ]	0.27906976744186046	0.6122448979591837
[noctwheez {nocturnal wheezing} ]	[habitsnoring {habitual snoring} ]	0.24651162790697675	0.8983050847457628
[cholesthist {hypercholesterolemia - history} ]	[habitsnoring {habitual snoring} ] ** [htnhist {hypertension - history} ]	0.24186046511627907	0.6582278481012658
[habitsnoringfreq {habitual snoring - frequency} ]	[habitsnoring {habitual snoring} ] ** [htnhist {hypertension - history} ]	0.22790697674418606	0.7
[cholloweragent {hypercholesterolemia} ]	[habitsnoring {habitual snoring} ] ** [htnhist {hypertension - history} ]	0.21395348837209302	0.7931034482758621
[cholesthist {hypercholesterolemia - history} ] ** [habitsnoring {habitual snoring} ]	[persistwheez {persistent wheezing} ]	0.20465116279069767	0.6470588235294118
[htnhist {hypertension - history} ] ** [dmhist {diabetes mellitus - history} ]	[thiazide {thiazide diuretic} ]	0.19534883720930232	0.6363636363636364
[cholesthist {hypercholesterolemia - history} ] ** [habitsnoring {habitual snoring} ]	[cholloweragent {hypercholesterolemia} ]	0.19534883720930232	0.6176470588235294
[thiazide {thiazide diuretic} ] ** [dmhist {diabetes mellitus - history} ]	[habitsnoring {habitual snoring} ] ** [htnhist {hypertension - history} ]	0.1813953488372093	0.9285714285714286
[persistwheez {persistent wheezing} ] ** [htnhist {hypertension - history} ]	[habitsnoring {habitual snoring} ] ** [thiazide {thiazide diuretic} ]	0.1813953488372093	0.609375
[aceinh {angiotensin converting enzyme inhibitor} ]	[habitsnoring {habitual snoring} ] ** [thiazide {thiazide diuretic} ] ** [htnhist {hypertension - history} ]	0.17674418604651163	0.7307692307692307
[noctwheez {nocturnal wheezing} ] ** [persistwheez {persistent wheezing} ]	[chroniccough {chronic cough} ]	0.17674418604651163	0.6551724137931034
[chroniccough {chronic cough} ] ** [persistwheez {persistent wheezing} ]	[noctwheez {nocturnal wheezing} ]	0.17674418604651163	0.6333333333333333
[tzd {thiazolidinedione} ]	[dmhist {diabetes mellitus - history} ]	0.17209302325581396	1.0
[betablocker {beta-adrenergic blocker} ]	[habitsnoring {habitual snoring} ] ** [htnhist {hypertension - history} ]	0.17209302325581396	0.9024390243902439
[cholloweragent {hypercholesterolemia} ]	[cholesthist {hypercholesterolemia - history} ] ** [htnhist {hypertension - history} ]	0.17209302325581396	0.6379310344827587
[noctwheez {nocturnal wheezing} ]	[persistwheez {persistent wheezing} ] ** [htnhist {hypertension - history} ]	0.17209302325581396	0.6271186440677966
[aceinh {angiotensin converting enzyme inhibitor} ]	[htnhist {hypertension - history} ] ** [dmhist {diabetes mellitus - history} ]	0.16744186046511628	0.6923076923076923
[cholloweragent {hypercholesterolemia} ]	[persistwheez {persistent wheezing} ]	0.16744186046511628	0.6206896551724138
[chroniccough {chronic cough} ] ** [htnhist {hypertension - history} ]	[thiazide {thiazide diuretic} ]	0.16744186046511628	0.6
[cholesthist {hypercholesterolemia - history} ] ** [htnhist {hypertension - history} ]	[habitsnoring {habitual snoring} ] ** [cholloweragent {hypercholesterolemia} ]	0.16279069767441862	0.603448275862069
