# Supplementary material for: Query-constraint-based mining of association rules for exploratory analysis of clinical datasets in the National Sleep Research Resource
Source: BMC Med Inform Decis Mak. 2018 Jul 23;18(Suppl 2):58. doi: 10.1186/s12911-018-0633-7 (PMC6069291; doi:10.1186/s12911-018-0633-7)
Supplement: Supplementary file 1 — Results obtained: Results.zip contains the results obtained by merged and unmerged methods for different query constraints across the five datasets in NSRR. (ZIP 199 kb) [file 12911_2018_633_MOESM1_ESM.zip › Results/cfs/merged/merged_CFS_betablocker_K-100_C-0.6.csv]

left	right	#SUP:	#conf:
[htnhist {hypertension - history} ]	[plateletedagginh {platelet aggregation inhibitor} ]	0.640625	0.640625
[htnhist {hypertension - history} ]	[thiazide {thiazide diuretic} ]	0.609375	0.609375
[habitsnoring {habitual snoring} ]	[htnhist {hypertension - history} ] ** [plateletedagginh {platelet aggregation inhibitor} ]	0.578125	0.6379310344827587
[habitsnoring {habitual snoring} ]	[thiazide {thiazide diuretic} ] ** [htnhist {hypertension - history} ]	0.546875	0.603448275862069
[chroniccough {chronic cough} ]	[habitsnoring {habitual snoring} ] ** [htnhist {hypertension - history} ]	0.4375	0.9032258064516129
[thiazide {thiazide diuretic} ]	[htnhist {hypertension - history} ] ** [plateletedagginh {platelet aggregation inhibitor} ]	0.40625	0.6666666666666666
[plateletedagginh {platelet aggregation inhibitor} ]	[thiazide {thiazide diuretic} ] ** [htnhist {hypertension - history} ]	0.40625	0.6341463414634146
[cholesthist {hypercholesterolemia - history} ]	[habitsnoring {habitual snoring} ] ** [htnhist {hypertension - history} ]	0.390625	1.0
[persistwheez {persistent wheezing} ]	[habitsnoring {habitual snoring} ] ** [htnhist {hypertension - history} ]	0.390625	0.9615384615384616
[dmhist {diabetes mellitus - history} ]	[habitsnoring {habitual snoring} ] ** [htnhist {hypertension - history} ] ** [plateletedagginh {platelet aggregation inhibitor} ]	0.390625	0.7575757575757576
[plateletedagginh {platelet aggregation inhibitor} ]	[habitsnoring {habitual snoring} ] ** [htnhist {hypertension - history} ] ** [dmhist {diabetes mellitus - history} ]	0.390625	0.6097560975609756
[aceinh {angiotensin converting enzyme inhibitor} ]	[habitsnoring {habitual snoring} ] ** [thiazide {thiazide diuretic} ] ** [htnhist {hypertension - history} ]	0.34375	0.8148148148148148
[dmhist {diabetes mellitus - history} ]	[habitsnoring {habitual snoring} ] ** [thiazide {thiazide diuretic} ] ** [htnhist {hypertension - history} ]	0.34375	0.6666666666666666
[habitsnoring {habitual snoring} ] ** [thiazide {thiazide diuretic} ]	[htnhist {hypertension - history} ] ** [dmhist {diabetes mellitus - history} ]	0.34375	0.6285714285714286
[habitsnoring {habitual snoring} ] ** [thiazide {thiazide diuretic} ]	[htnhist {hypertension - history} ] ** [aceinh {angiotensin converting enzyme inhibitor} ]	0.34375	0.6285714285714286
[habitsnoringfreq {habitual snoring - frequency} ]	[habitsnoring {habitual snoring} ] ** [htnhist {hypertension - history} ]	0.3125	1.0
[cholloweragent {hypercholesterolemia} ]	[habitsnoring {habitual snoring} ] ** [htnhist {hypertension - history} ] ** [plateletedagginh {platelet aggregation inhibitor} ]	0.3125	0.8333333333333334
[chroniccough {chronic cough} ]	[htnhist {hypertension - history} ] ** [plateletedagginh {platelet aggregation inhibitor} ]	0.3125	0.6451612903225806
[depresshist {depression} ]	[habitsnoring {habitual snoring} ] ** [htnhist {hypertension - history} ]	0.296875	0.9047619047619048
[aceinh {angiotensin converting enzyme inhibitor} ]	[habitsnoring {habitual snoring} ] ** [htnhist {hypertension - history} ] ** [plateletedagginh {platelet aggregation inhibitor} ]	0.296875	0.7037037037037037
[anginahist {angina pectoris} ]	[htnhist {hypertension - history} ]	0.28125	1.0
[arrhythmiahist {cardiac arrhythmia - history} ]	[habitsnoring {habitual snoring} ] ** [htnhist {hypertension - history} ]	0.28125	0.9473684210526315
[persistwheez {persistent wheezing} ]	[chroniccough {chronic cough} ] ** [htnhist {hypertension - history} ]	0.28125	0.6923076923076923
[aceinh {angiotensin converting enzyme inhibitor} ]	[thiazide {thiazide diuretic} ] ** [htnhist {hypertension - history} ] ** [plateletedagginh {platelet aggregation inhibitor} ]	0.28125	0.6666666666666666
[thiazide {thiazide diuretic} ] ** [plateletedagginh {platelet aggregation inhibitor} ]	[habitsnoring {habitual snoring} ] ** [htnhist {hypertension - history} ] ** [aceinh {angiotensin converting enzyme inhibitor} ]	0.265625	0.6538461538461539
