# Supplementary material for: Query-constraint-based mining of association rules for exploratory analysis of clinical datasets in the National Sleep Research Resource
Source: BMC Med Inform Decis Mak. 2018 Jul 23;18(Suppl 2):58. doi: 10.1186/s12911-018-0633-7 (PMC6069291; doi:10.1186/s12911-018-0633-7)
Supplement: Supplementary file 1 — Results obtained: Results.zip contains the results obtained by merged and unmerged methods for different query constraints across the five datasets in NSRR. (ZIP 199 kb) [file 12911_2018_633_MOESM1_ESM.zip › Results/cfs/merged/merged_CFS_calcchanblocker_K-100_C-0.6.csv]

left	right	#SUP:	#conf:
[htnhist {hypertension - history} ]	[dmhist {diabetes mellitus - history} ]	0.6585365853658537	0.6585365853658537
[habitsnoring {habitual snoring} ]	[thiazide {thiazide diuretic} ] ** [htnhist {hypertension - history} ]	0.6341463414634146	0.7222222222222222
[htnhist {hypertension - history} ]	[habitsnoring {habitual snoring} ] ** [thiazide {thiazide diuretic} ]	0.6341463414634146	0.6341463414634146
[htnhist {hypertension - history} ]	[persistwheez {persistent wheezing} ]	0.6097560975609756	0.6097560975609756
[htnhist {hypertension - history} ]	[plateletedagginh {platelet aggregation inhibitor} ]	0.6097560975609756	0.6097560975609756
[habitsnoring {habitual snoring} ]	[htnhist {hypertension - history} ] ** [dmhist {diabetes mellitus - history} ]	0.5853658536585366	0.6666666666666666
[habitsnoring {habitual snoring} ]	[persistwheez {persistent wheezing} ] ** [htnhist {hypertension - history} ]	0.5609756097560976	0.6388888888888888
[chroniccough {chronic cough} ]	[habitsnoring {habitual snoring} ] ** [htnhist {hypertension - history} ]	0.4878048780487805	0.8333333333333334
[thiazide {thiazide diuretic} ]	[htnhist {hypertension - history} ] ** [dmhist {diabetes mellitus - history} ]	0.4878048780487805	0.6666666666666666
[thiazide {thiazide diuretic} ]	[htnhist {hypertension - history} ] ** [plateletedagginh {platelet aggregation inhibitor} ]	0.4878048780487805	0.6666666666666666
[aceinh {angiotensin converting enzyme inhibitor} ]	[thiazide {thiazide diuretic} ] ** [htnhist {hypertension - history} ]	0.4634146341463415	0.9047619047619048
[thiazide {thiazide diuretic} ]	[htnhist {hypertension - history} ] ** [cholloweragent {hypercholesterolemia} ]	0.4634146341463415	0.6333333333333333
[thiazide {thiazide diuretic} ]	[htnhist {hypertension - history} ] ** [aceinh {angiotensin converting enzyme inhibitor} ]	0.4634146341463415	0.6333333333333333
[cholloweragent {hypercholesterolemia} ]	[htnhist {hypertension - history} ] ** [dmhist {diabetes mellitus - history} ]	0.43902439024390244	0.782608695652174
[persistwheez {persistent wheezing} ]	[habitsnoring {habitual snoring} ] ** [thiazide {thiazide diuretic} ] ** [htnhist {hypertension - history} ]	0.43902439024390244	0.72
[dmhist {diabetes mellitus - history} ]	[htnhist {hypertension - history} ] ** [cholloweragent {hypercholesterolemia} ]	0.43902439024390244	0.6666666666666666
[thiazide {thiazide diuretic} ]	[persistwheez {persistent wheezing} ] ** [habitsnoring {habitual snoring} ] ** [htnhist {hypertension - history} ]	0.43902439024390244	0.6
[cholloweragent {hypercholesterolemia} ]	[cholesthist {hypercholesterolemia - history} ] ** [habitsnoring {habitual snoring} ] ** [htnhist {hypertension - history} ]	0.4146341463414634	0.7391304347826086
[cholloweragent {hypercholesterolemia} ]	[habitsnoring {habitual snoring} ] ** [thiazide {thiazide diuretic} ] ** [htnhist {hypertension - history} ]	0.4146341463414634	0.7391304347826086
[cholesthist {hypercholesterolemia - history} ]	[habitsnoring {habitual snoring} ] ** [htnhist {hypertension - history} ] ** [cholloweragent {hypercholesterolemia} ]	0.4146341463414634	0.7391304347826086
[cholesthist {hypercholesterolemia - history} ]	[htnhist {hypertension - history} ] ** [dmhist {diabetes mellitus - history} ]	0.4146341463414634	0.7391304347826086
[chroniccough {chronic cough} ]	[thiazide {thiazide diuretic} ] ** [htnhist {hypertension - history} ]	0.4146341463414634	0.7083333333333334
[chroniccough {chronic cough} ]	[persistwheez {persistent wheezing} ] ** [htnhist {hypertension - history} ]	0.4146341463414634	0.7083333333333334
[plateletedagginh {platelet aggregation inhibitor} ]	[habitsnoring {habitual snoring} ] ** [thiazide {thiazide diuretic} ] ** [htnhist {hypertension - history} ]	0.4146341463414634	0.68
[persistwheez {persistent wheezing} ]	[habitsnoring {habitual snoring} ] ** [htnhist {hypertension - history} ] ** [dmhist {diabetes mellitus - history} ]	0.4146341463414634	0.68
[persistwheez {persistent wheezing} ]	[chroniccough {chronic cough} ] ** [htnhist {hypertension - history} ]	0.4146341463414634	0.68
[dmhist {diabetes mellitus - history} ]	[persistwheez {persistent wheezing} ] ** [habitsnoring {habitual snoring} ] ** [htnhist {hypertension - history} ]	0.4146341463414634	0.6296296296296297
[dmhist {diabetes mellitus - history} ]	[cholesthist {hypercholesterolemia - history} ] ** [htnhist {hypertension - history} ]	0.4146341463414634	0.6296296296296297
[dmhist {diabetes mellitus - history} ]	[habitsnoring {habitual snoring} ] ** [thiazide {thiazide diuretic} ] ** [htnhist {hypertension - history} ]	0.4146341463414634	0.6296296296296297
