# Supplementary material for: Query-constraint-based mining of association rules for exploratory analysis of clinical datasets in the National Sleep Research Resource
Source: BMC Med Inform Decis Mak. 2018 Jul 23;18(Suppl 2):58. doi: 10.1186/s12911-018-0633-7 (PMC6069291; doi:10.1186/s12911-018-0633-7)
Supplement: Supplementary file 1 — Results obtained: Results.zip contains the results obtained by merged and unmerged methods for different query constraints across the five datasets in NSRR. (ZIP 199 kb) [file 12911_2018_633_MOESM1_ESM.zip › Results/cfs/merged/merged_CFS_anginahist_K-100_C-0.6.csv]

left	right	#SUP:	#conf:
[habitsnoring {habitual snoring} ]	[htnhist {hypertension - history} ] ** [plateletedagginh {platelet aggregation inhibitor} ]	0.6136363636363636	0.7714285714285715
[htnhist {hypertension - history} ]	[habitsnoring {habitual snoring} ] ** [plateletedagginh {platelet aggregation inhibitor} ]	0.6136363636363636	0.7105263157894737
[htnhist {hypertension - history} ]	[dmhist {diabetes mellitus - history} ]	0.5227272727272727	0.6052631578947368
[chroniccough {chronic cough} ]	[htnhist {hypertension - history} ]	0.4772727272727273	0.875
[habitsnoring {habitual snoring} ]	[plateletedagginh {platelet aggregation inhibitor} ] ** [dmhist {diabetes mellitus - history} ]	0.4772727272727273	0.6
[habitsnoring {habitual snoring} ]	[cholloweragent {hypercholesterolemia} ]	0.4772727272727273	0.6
[dmhist {diabetes mellitus - history} ]	[habitsnoring {habitual snoring} ] ** [htnhist {hypertension - history} ] ** [plateletedagginh {platelet aggregation inhibitor} ]	0.45454545454545453	0.8333333333333334
[plateletedagginh {platelet aggregation inhibitor} ]	[habitsnoring {habitual snoring} ] ** [htnhist {hypertension - history} ] ** [dmhist {diabetes mellitus - history} ]	0.45454545454545453	0.6451612903225806
[cholloweragent {hypercholesterolemia} ]	[habitsnoring {habitual snoring} ] ** [htnhist {hypertension - history} ] ** [plateletedagginh {platelet aggregation inhibitor} ]	0.4318181818181818	0.8260869565217391
[plateletedagginh {platelet aggregation inhibitor} ]	[habitsnoring {habitual snoring} ] ** [htnhist {hypertension - history} ] ** [cholloweragent {hypercholesterolemia} ]	0.4318181818181818	0.6129032258064516
[betablocker {beta-adrenergic blocker} ]	[htnhist {hypertension - history} ]	0.4090909090909091	1.0
[arrhythmiahist {cardiac arrhythmia - history} ]	[htnhist {hypertension - history} ]	0.4090909090909091	0.9
[persistwheez {persistent wheezing} ]	[htnhist {hypertension - history} ]	0.4090909090909091	0.782608695652174
[cholesthist {hypercholesterolemia - history} ]	[htnhist {hypertension - history} ] ** [cholloweragent {hypercholesterolemia} ]	0.38636363636363635	0.85
[cholesthist {hypercholesterolemia - history} ]	[plateletedagginh {platelet aggregation inhibitor} ]	0.38636363636363635	0.85
[thiazide {thiazide diuretic} ]	[htnhist {hypertension - history} ] ** [plateletedagginh {platelet aggregation inhibitor} ]	0.38636363636363635	0.8095238095238095
[cholloweragent {hypercholesterolemia} ]	[cholesthist {hypercholesterolemia - history} ] ** [htnhist {hypertension - history} ]	0.38636363636363635	0.7391304347826086
[cholloweragent {hypercholesterolemia} ]	[dmhist {diabetes mellitus - history} ]	0.38636363636363635	0.7391304347826086
[chroniccough {chronic cough} ]	[plateletedagginh {platelet aggregation inhibitor} ]	0.38636363636363635	0.7083333333333334
[dmhist {diabetes mellitus - history} ]	[cholloweragent {hypercholesterolemia} ]	0.38636363636363635	0.7083333333333334
