# Supplementary material for: Query-constraint-based mining of association rules for exploratory analysis of clinical datasets in the National Sleep Research Resource
Source: BMC Med Inform Decis Mak. 2018 Jul 23;18(Suppl 2):58. doi: 10.1186/s12911-018-0633-7 (PMC6069291; doi:10.1186/s12911-018-0633-7)
Supplement: Supplementary file 1 — Results obtained: Results.zip contains the results obtained by merged and unmerged methods for different query constraints across the five datasets in NSRR. (ZIP 199 kb) [file 12911_2018_633_MOESM1_ESM.zip › Results/cfs/merged/merged_CFS_copdhist_K-100_C-0.6.csv]

left	right	#SUP:	#conf:
[habitsnoring {habitual snoring} ]	[htnhist {hypertension - history} ]	0.5737704918032787	0.6862745098039216
[chroniccough {chronic cough} ]	[htnhist {hypertension - history} ]	0.5409836065573771	0.7021276595744681
[chroniccough {chronic cough} ]	[persistwheez {persistent wheezing} ] ** [habitsnoring {habitual snoring} ]	0.5081967213114754	0.6595744680851063
[persistwheez {persistent wheezing} ]	[chroniccough {chronic cough} ] ** [habitsnoring {habitual snoring} ]	0.5081967213114754	0.6458333333333334
[habitsnoring {habitual snoring} ]	[chroniccough {chronic cough} ] ** [persistwheez {persistent wheezing} ]	0.5081967213114754	0.6078431372549019
[persistwheez {persistent wheezing} ]	[htnhist {hypertension - history} ]	0.4918032786885246	0.625
[chroniccough {chronic cough} ]	[betaagonist {beta 2 adrenergic agonist} ]	0.47540983606557374	0.6170212765957447
[persistwheez {persistent wheezing} ]	[betaagonist {beta 2 adrenergic agonist} ]	0.47540983606557374	0.6041666666666666
[persistwheez {persistent wheezing} ]	[noctwheez {nocturnal wheezing} ]	0.47540983606557374	0.6041666666666666
[htnhist {hypertension - history} ]	[chroniccough {chronic cough} ] ** [habitsnoring {habitual snoring} ]	0.45901639344262296	0.7
[htnhist {hypertension - history} ]	[persistwheez {persistent wheezing} ] ** [habitsnoring {habitual snoring} ]	0.4262295081967213	0.65
[htnhist {hypertension - history} ]	[chroniccough {chronic cough} ] ** [persistwheez {persistent wheezing} ]	0.4098360655737705	0.625
[htnhist {hypertension - history} ]	[habitsnoring {habitual snoring} ] ** [thiazide {thiazide diuretic} ]	0.4098360655737705	0.625
[cholesthist {hypercholesterolemia - history} ]	[persistwheez {persistent wheezing} ]	0.39344262295081966	0.8571428571428571
[plateletedagginh {platelet aggregation inhibitor} ]	[htnhist {hypertension - history} ]	0.36065573770491804	0.88
[noctwheez {nocturnal wheezing} ]	[persistwheez {persistent wheezing} ] ** [htnhist {hypertension - history} ]	0.36065573770491804	0.7586206896551724
[betaagonist {beta 2 adrenergic agonist} ]	[chroniccough {chronic cough} ] ** [persistwheez {persistent wheezing} ] ** [habitsnoring {habitual snoring} ]	0.36065573770491804	0.7096774193548387
[cholesthist {hypercholesterolemia - history} ]	[chroniccough {chronic cough} ]	0.3442622950819672	0.75
[noctwheez {nocturnal wheezing} ]	[chroniccough {chronic cough} ] ** [persistwheez {persistent wheezing} ] ** [habitsnoring {habitual snoring} ]	0.3442622950819672	0.7241379310344828
[betaagonist {beta 2 adrenergic agonist} ]	[htnhist {hypertension - history} ]	0.3442622950819672	0.6774193548387096
