# Supplementary material for: Query-constraint-based mining of association rules for exploratory analysis of clinical datasets in the National Sleep Research Resource
Source: BMC Med Inform Decis Mak. 2018 Jul 23;18(Suppl 2):58. doi: 10.1186/s12911-018-0633-7 (PMC6069291; doi:10.1186/s12911-018-0633-7)
Supplement: Supplementary file 1 — Results obtained: Results.zip contains the results obtained by merged and unmerged methods for different query constraints across the five datasets in NSRR. (ZIP 199 kb) [file 12911_2018_633_MOESM1_ESM.zip › Results/cfs/merged/merged_CFS_cholesthist_K-100_C-0.6.csv]

left	right	#SUP:	#conf:
[habitsnoring {habitual snoring} ]	[htnhist {hypertension - history} ]	0.5789473684210527	0.6470588235294118
[cholloweragent {hypercholesterolemia} ]	[habitsnoring {habitual snoring} ] ** [htnhist {hypertension - history} ]	0.3567251461988304	0.7439024390243902
[habitsnoring {habitual snoring} ] ** [htnhist {hypertension - history} ]	[cholloweragent {hypercholesterolemia} ]	0.3567251461988304	0.6161616161616161
[persistwheez {persistent wheezing} ]	[habitsnoring {habitual snoring} ] ** [htnhist {hypertension - history} ]	0.32748538011695905	0.6021505376344086
[plateletedagginh {platelet aggregation inhibitor} ]	[habitsnoring {habitual snoring} ] ** [htnhist {hypertension - history} ]	0.30409356725146197	0.6582278481012658
[chroniccough {chronic cough} ]	[persistwheez {persistent wheezing} ]	0.26900584795321636	0.6666666666666666
[habitsnoring {habitual snoring} ] ** [plateletedagginh {platelet aggregation inhibitor} ]	[persistwheez {persistent wheezing} ]	0.2573099415204678	0.6470588235294118
[chroniccough {chronic cough} ]	[cholloweragent {hypercholesterolemia} ]	0.2573099415204678	0.6376811594202898
[dmhist {diabetes mellitus - history} ]	[habitsnoring {habitual snoring} ] ** [cholloweragent {hypercholesterolemia} ]	0.2573099415204678	0.6376811594202898
[habitsnoringfreq {habitual snoring - frequency} ]	[habitsnoring {habitual snoring} ] ** [htnhist {hypertension - history} ]	0.25146198830409355	0.6515151515151515
[chroniccough {chronic cough} ]	[habitsnoring {habitual snoring} ] ** [htnhist {hypertension - history} ]	0.25146198830409355	0.6231884057971014
[habitsnoring {habitual snoring} ] ** [plateletedagginh {platelet aggregation inhibitor} ]	[cholloweragent {hypercholesterolemia} ]	0.24561403508771928	0.6176470588235294
[thiazide {thiazide diuretic} ]	[habitsnoring {habitual snoring} ] ** [htnhist {hypertension - history} ] ** [cholloweragent {hypercholesterolemia} ]	0.23976608187134502	0.6949152542372882
[htnhist {hypertension - history} ] ** [cholloweragent {hypercholesterolemia} ]	[habitsnoring {habitual snoring} ] ** [thiazide {thiazide diuretic} ]	0.23976608187134502	0.640625
[habitsnoringfreq {habitual snoring - frequency} ]	[persistwheez {persistent wheezing} ] ** [habitsnoring {habitual snoring} ]	0.23391812865497075	0.6060606060606061
[htnhist {hypertension - history} ] ** [cholloweragent {hypercholesterolemia} ]	[dmhist {diabetes mellitus - history} ]	0.22807017543859648	0.609375
[thiazide {thiazide diuretic} ]	[persistwheez {persistent wheezing} ] ** [htnhist {hypertension - history} ]	0.21637426900584794	0.6271186440677966
[htnhist {hypertension - history} ] ** [plateletedagginh {platelet aggregation inhibitor} ]	[habitsnoring {habitual snoring} ] ** [cholloweragent {hypercholesterolemia} ]	0.2046783625730994	0.603448275862069
