# Supplementary material for: Query-constraint-based mining of association rules for exploratory analysis of clinical datasets in the National Sleep Research Resource
Source: BMC Med Inform Decis Mak. 2018 Jul 23;18(Suppl 2):58. doi: 10.1186/s12911-018-0633-7 (PMC6069291; doi:10.1186/s12911-018-0633-7)
Supplement: Supplementary file 1 — Results obtained: Results.zip contains the results obtained by merged and unmerged methods for different query constraints across the five datasets in NSRR. (ZIP 199 kb) [file 12911_2018_633_MOESM1_ESM.zip › Results/cfs/merged/merged_CFS_anticoag_K-100_C-0.6.csv]

left	right	#SUP:	#conf:
[htnhist {hypertension - history} ]	[habitsnoring {habitual snoring} ] ** [thiazide {thiazide diuretic} ]	0.5714285714285714	0.64
[htnhist {hypertension - history} ]	[cholesthist {hypercholesterolemia - history} ] ** [habitsnoring {habitual snoring} ]	0.5714285714285714	0.64
[habitsnoring {habitual snoring} ]	[thiazide {thiazide diuretic} ] ** [htnhist {hypertension - history} ]	0.5714285714285714	0.64
[habitsnoring {habitual snoring} ]	[cholesthist {hypercholesterolemia - history} ] ** [htnhist {hypertension - history} ]	0.5714285714285714	0.64
[htnhist {hypertension - history} ]	[persistwheez {persistent wheezing} ] ** [habitsnoring {habitual snoring} ]	0.5714285714285714	0.64
[habitsnoring {habitual snoring} ]	[persistwheez {persistent wheezing} ] ** [htnhist {hypertension - history} ]	0.5714285714285714	0.64
[htnhist {hypertension - history} ]	[habitsnoring {habitual snoring} ] ** [cholloweragent {hypercholesterolemia} ]	0.5357142857142857	0.6
[habitsnoring {habitual snoring} ]	[htnhist {hypertension - history} ] ** [cholloweragent {hypercholesterolemia} ]	0.5357142857142857	0.6
[habitsnoring {habitual snoring} ]	[cholesthist {hypercholesterolemia - history} ] ** [cholloweragent {hypercholesterolemia} ]	0.5357142857142857	0.6
[habitsnoring {habitual snoring} ]	[dmhist {diabetes mellitus - history} ]	0.5357142857142857	0.6
[htnhist {hypertension - history} ]	[chroniccough {chronic cough} ] ** [habitsnoring {habitual snoring} ]	0.5357142857142857	0.6
[htnhist {hypertension - history} ]	[cholesthist {hypercholesterolemia - history} ] ** [cholloweragent {hypercholesterolemia} ]	0.5357142857142857	0.6
[habitsnoring {habitual snoring} ]	[chroniccough {chronic cough} ] ** [htnhist {hypertension - history} ]	0.5357142857142857	0.6
[htnhist {hypertension - history} ]	[dmhist {diabetes mellitus - history} ]	0.5357142857142857	0.6
[cholesthist {hypercholesterolemia - history} ]	[habitsnoring {habitual snoring} ] ** [htnhist {hypertension - history} ] ** [cholloweragent {hypercholesterolemia} ]	0.5	0.7777777777777778
[cholloweragent {hypercholesterolemia} ]	[cholesthist {hypercholesterolemia - history} ] ** [habitsnoring {habitual snoring} ] ** [htnhist {hypertension - history} ]	0.5	0.7777777777777778
[thiazide {thiazide diuretic} ]	[cholesthist {hypercholesterolemia - history} ] ** [htnhist {hypertension - history} ]	0.4642857142857143	0.7647058823529411
[dmhist {diabetes mellitus - history} ]	[cholesthist {hypercholesterolemia - history} ]	0.4642857142857143	0.7647058823529411
[cholesthist {hypercholesterolemia - history} ]	[dmhist {diabetes mellitus - history} ]	0.4642857142857143	0.7222222222222222
[htnhist {hypertension - history} ] ** [cholloweragent {hypercholesterolemia} ]	[cholesthist {hypercholesterolemia - history} ] ** [thiazide {thiazide diuretic} ]	0.42857142857142855	0.75
[chroniccough {chronic cough} ]	[persistwheez {persistent wheezing} ] ** [habitsnoring {habitual snoring} ] ** [htnhist {hypertension - history} ]	0.42857142857142855	0.7058823529411765
[persistwheez {persistent wheezing} ]	[chroniccough {chronic cough} ] ** [habitsnoring {habitual snoring} ] ** [htnhist {hypertension - history} ]	0.42857142857142855	0.7058823529411765
[cholesthist {hypercholesterolemia - history} ]	[thiazide {thiazide diuretic} ] ** [htnhist {hypertension - history} ] ** [cholloweragent {hypercholesterolemia} ]	0.42857142857142855	0.6666666666666666
