# Supplementary material for: Query-constraint-based mining of association rules for exploratory analysis of clinical datasets in the National Sleep Research Resource
Source: BMC Med Inform Decis Mak. 2018 Jul 23;18(Suppl 2):58. doi: 10.1186/s12911-018-0633-7 (PMC6069291; doi:10.1186/s12911-018-0633-7)
Supplement: Supplementary file 1 — Results obtained: Results.zip contains the results obtained by merged and unmerged methods for different query constraints across the five datasets in NSRR. (ZIP 199 kb) [file 12911_2018_633_MOESM1_ESM.zip › Results/cfs/merged/merged_CFS_mihist_K-100_C-0.6.csv]

left	right	#SUP:	#conf:
[htnhist {hypertension - history} ]	[cholesthist {hypercholesterolemia - history} ]	0.6363636363636364	0.6666666666666666
[cholloweragent {hypercholesterolemia} ]	[plateletedagginh {platelet aggregation inhibitor} ]	0.5909090909090909	0.9285714285714286
[chroniccough {chronic cough} ]	[plateletedagginh {platelet aggregation inhibitor} ]	0.5909090909090909	0.9285714285714286
[chroniccough {chronic cough} ]	[htnhist {hypertension - history} ]	0.5909090909090909	0.9285714285714286
[cholesthist {hypercholesterolemia - history} ]	[plateletedagginh {platelet aggregation inhibitor} ]	0.5909090909090909	0.8666666666666667
[anginahist {angina pectoris} ]	[htnhist {hypertension - history} ] ** [plateletedagginh {platelet aggregation inhibitor} ]	0.5909090909090909	0.8125
[anginahist {angina pectoris} ]	[habitsnoring {habitual snoring} ]	0.5909090909090909	0.8125
[dmhist {diabetes mellitus - history} ]	[habitsnoring {habitual snoring} ] ** [htnhist {hypertension - history} ] ** [plateletedagginh {platelet aggregation inhibitor} ]	0.5909090909090909	0.7647058823529411
[plateletedagginh {platelet aggregation inhibitor} ]	[habitsnoring {habitual snoring} ] ** [htnhist {hypertension - history} ] ** [dmhist {diabetes mellitus - history} ]	0.5909090909090909	0.6842105263157895
[habitsnoring {habitual snoring} ]	[htnhist {hypertension - history} ] ** [plateletedagginh {platelet aggregation inhibitor} ] ** [dmhist {diabetes mellitus - history} ]	0.5909090909090909	0.6842105263157895
[plateletedagginh {platelet aggregation inhibitor} ]	[chroniccough {chronic cough} ]	0.5909090909090909	0.6842105263157895
[plateletedagginh {platelet aggregation inhibitor} ]	[cholloweragent {hypercholesterolemia} ]	0.5909090909090909	0.6842105263157895
[plateletedagginh {platelet aggregation inhibitor} ]	[anginahist {angina pectoris} ] ** [htnhist {hypertension - history} ]	0.5909090909090909	0.6842105263157895
[plateletedagginh {platelet aggregation inhibitor} ]	[cholesthist {hypercholesterolemia - history} ]	0.5909090909090909	0.6842105263157895
[habitsnoring {habitual snoring} ]	[anginahist {angina pectoris} ]	0.5909090909090909	0.6842105263157895
[habitsnoring {habitual snoring} ]	[cholesthist {hypercholesterolemia - history} ]	0.5909090909090909	0.6842105263157895
[htnhist {hypertension - history} ]	[habitsnoring {habitual snoring} ] ** [plateletedagginh {platelet aggregation inhibitor} ] ** [dmhist {diabetes mellitus - history} ]	0.5909090909090909	0.6190476190476191
[htnhist {hypertension - history} ]	[anginahist {angina pectoris} ] ** [plateletedagginh {platelet aggregation inhibitor} ]	0.5909090909090909	0.6190476190476191
[htnhist {hypertension - history} ]	[chroniccough {chronic cough} ]	0.5909090909090909	0.6190476190476191
[htnhist {hypertension - history} ]	[cholloweragent {hypercholesterolemia} ]	0.5909090909090909	0.6190476190476191
