# Supplementary material for: Query-constraint-based mining of association rules for exploratory analysis of clinical datasets in the National Sleep Research Resource
Source: BMC Med Inform Decis Mak. 2018 Jul 23;18(Suppl 2):58. doi: 10.1186/s12911-018-0633-7 (PMC6069291; doi:10.1186/s12911-018-0633-7)
Supplement: Supplementary file 1 — Results obtained: Results.zip contains the results obtained by merged and unmerged methods for different query constraints across the five datasets in NSRR. (ZIP 199 kb) [file 12911_2018_633_MOESM1_ESM.zip › Results/cfs/merged/merged_CFS_leukotrantag_K-100_C-0.6.csv]

left	right	#SUP:	#conf:
[habitsnoring {habitual snoring} ]	[persistwheez {persistent wheezing} ] ** [betaagonist {beta 2 adrenergic agonist} ]	0.5833333333333334	0.75
[persistwheez {persistent wheezing} ]	[betaagonist {beta 2 adrenergic agonist} ] ** [habitsnoring {habitual snoring} ]	0.5833333333333334	0.7
[habitsnoring {habitual snoring} ]	[htnhist {hypertension - history} ]	0.5277777777777778	0.6785714285714286
[betaagonist {beta 2 adrenergic agonist} ]	[chroniccough {chronic cough} ]	0.5277777777777778	0.6551724137931034
[persistwheez {persistent wheezing} ]	[chroniccough {chronic cough} ]	0.5277777777777778	0.6333333333333333
[persistwheez {persistent wheezing} ]	[htnhist {hypertension - history} ]	0.5	0.6
[habitsnoring {habitual snoring} ]	[chroniccough {chronic cough} ] ** [persistwheez {persistent wheezing} ]	0.4722222222222222	0.6071428571428571
[htnhist {hypertension - history} ]	[persistwheez {persistent wheezing} ] ** [habitsnoring {habitual snoring} ]	0.4444444444444444	0.7619047619047619
[asthmahist {asthma} ]	[persistwheez {persistent wheezing} ] ** [betaagonist {beta 2 adrenergic agonist} ]	0.4166666666666667	0.9375
[persistwheez {persistent wheezing} ] ** [betaagonist {beta 2 adrenergic agonist} ]	[asthmahist {asthma} ]	0.4166666666666667	0.6
[persistwheez {persistent wheezing} ] ** [habitsnoring {habitual snoring} ]	[noctwheez {nocturnal wheezing} ]	0.4166666666666667	0.6
[noctwheez {nocturnal wheezing} ]	[persistwheez {persistent wheezing} ] ** [betaagonist {beta 2 adrenergic agonist} ]	0.3888888888888889	0.8235294117647058
[htnhist {hypertension - history} ]	[persistwheez {persistent wheezing} ] ** [betaagonist {beta 2 adrenergic agonist} ]	0.3888888888888889	0.6666666666666666
[htnhist {hypertension - history} ]	[chroniccough {chronic cough} ] ** [habitsnoring {habitual snoring} ]	0.3888888888888889	0.6666666666666666
[htnhist {hypertension - history} ]	[betaagonist {beta 2 adrenergic agonist} ] ** [habitsnoring {habitual snoring} ]	0.3888888888888889	0.6666666666666666
[chroniccough {chronic cough} ]	[habitsnoring {habitual snoring} ] ** [htnhist {hypertension - history} ]	0.3888888888888889	0.6086956521739131
[chroniccough {chronic cough} ]	[persistwheez {persistent wheezing} ] ** [betaagonist {beta 2 adrenergic agonist} ] ** [habitsnoring {habitual snoring} ]	0.3888888888888889	0.6086956521739131
[copdhist {chronic obstructive pulmonary disease/emphysema - history} ]	[chroniccough {chronic cough} ] ** [betaagonist {beta 2 adrenergic agonist} ]	0.3611111111111111	1.0
[chroniccough {chronic cough} ] ** [betaagonist {beta 2 adrenergic agonist} ]	[copdhist {chronic obstructive pulmonary disease/emphysema - history} ]	0.3611111111111111	0.6842105263157895
[htnhist {hypertension - history} ]	[chroniccough {chronic cough} ] ** [persistwheez {persistent wheezing} ]	0.3611111111111111	0.6190476190476191
[htnhist {hypertension - history} ]	[habitsnoring {habitual snoring} ] ** [thiazide {thiazide diuretic} ]	0.3611111111111111	0.6190476190476191
[noctwheez {nocturnal wheezing} ] ** [betaagonist {beta 2 adrenergic agonist} ]	[persistwheez {persistent wheezing} ] ** [habitsnoring {habitual snoring} ]	0.3333333333333333	0.8571428571428571
[persistwheez {persistent wheezing} ] ** [htnhist {hypertension - history} ]	[noctwheez {nocturnal wheezing} ]	0.3333333333333333	0.6666666666666666
[habitsnoring {habitual snoring} ] ** [htnhist {hypertension - history} ]	[persistwheez {persistent wheezing} ] ** [thiazide {thiazide diuretic} ]	0.3333333333333333	0.631578947368421
[chroniccough {chronic cough} ] ** [persistwheez {persistent wheezing} ]	[copdhist {chronic obstructive pulmonary disease/emphysema - history} ] ** [betaagonist {beta 2 adrenergic agonist} ]	0.3333333333333333	0.631578947368421
[chroniccough {chronic cough} ] ** [persistwheez {persistent wheezing} ]	[noctwheez {nocturnal wheezing} ]	0.3333333333333333	0.631578947368421
