# Supplementary material for: Query-constraint-based mining of association rules for exploratory analysis of clinical datasets in the National Sleep Research Resource
Source: BMC Med Inform Decis Mak. 2018 Jul 23;18(Suppl 2):58. doi: 10.1186/s12911-018-0633-7 (PMC6069291; doi:10.1186/s12911-018-0633-7)
Supplement: Supplementary file 1 — Results obtained: Results.zip contains the results obtained by merged and unmerged methods for different query constraints across the five datasets in NSRR. (ZIP 199 kb) [file 12911_2018_633_MOESM1_ESM.zip › Results/cfs/merged/merged_CFS_htnhist_K-100_C-0.6.csv]

left	right	#SUP:	#conf:
[thiazide {thiazide diuretic} ]	[habitsnoring {habitual snoring} ]	0.47368421052631576	0.9183673469387755
[persistwheez {persistent wheezing} ]	[thiazide {thiazide diuretic} ]	0.28771929824561404	0.6074074074074074
[habitsnoring {habitual snoring} ] ** [plateletedagginh {platelet aggregation inhibitor} ]	[thiazide {thiazide diuretic} ]	0.25263157894736843	0.6153846153846154
[chroniccough {chronic cough} ] ** [habitsnoring {habitual snoring} ]	[persistwheez {persistent wheezing} ]	0.25263157894736843	0.6050420168067226
[aceinh {angiotensin converting enzyme inhibitor} ]	[dmhist {diabetes mellitus - history} ]	0.22105263157894736	0.6057692307692307
[aceinh {angiotensin converting enzyme inhibitor} ]	[habitsnoring {habitual snoring} ] ** [thiazide {thiazide diuretic} ]	0.22105263157894736	0.6057692307692307
[plateletedagginh {platelet aggregation inhibitor} ] ** [dmhist {diabetes mellitus - history} ]	[habitsnoring {habitual snoring} ]	0.21403508771929824	0.9242424242424242
[cholloweragent {hypercholesterolemia} ]	[cholesthist {hypercholesterolemia - history} ] ** [habitsnoring {habitual snoring} ]	0.21403508771929824	0.7922077922077922
[cholesthist {hypercholesterolemia - history} ] ** [habitsnoring {habitual snoring} ]	[cholloweragent {hypercholesterolemia} ]	0.21403508771929824	0.6161616161616161
[betablocker {beta-adrenergic blocker} ]	[habitsnoring {habitual snoring} ]	0.20350877192982456	0.90625
[persistwheez {persistent wheezing} ] ** [dmhist {diabetes mellitus - history} ]	[habitsnoring {habitual snoring} ]	0.18596491228070175	0.9636363636363636
[tzd {thiazolidinedione} ]	[habitsnoring {habitual snoring} ] ** [dmhist {diabetes mellitus - history} ]	0.1824561403508772	0.9454545454545454
[chroniccough {chronic cough} ] ** [dmhist {diabetes mellitus - history} ]	[habitsnoring {habitual snoring} ]	0.1824561403508772	0.9122807017543859
[cholesthist {hypercholesterolemia - history} ] ** [plateletedagginh {platelet aggregation inhibitor} ]	[habitsnoring {habitual snoring} ]	0.1824561403508772	0.896551724137931
[chroniccough {chronic cough} ] ** [persistwheez {persistent wheezing} ]	[noctwheez {nocturnal wheezing} ]	0.1824561403508772	0.6582278481012658
[cholesthist {hypercholesterolemia - history} ] ** [dmhist {diabetes mellitus - history} ]	[habitsnoring {habitual snoring} ]	0.17894736842105263	0.9272727272727272
[cholloweragent {hypercholesterolemia} ]	[habitsnoring {habitual snoring} ] ** [thiazide {thiazide diuretic} ]	0.17543859649122806	0.6493506493506493
[cholloweragent {hypercholesterolemia} ]	[dmhist {diabetes mellitus - history} ]	0.16842105263157894	0.6233766233766234
[cholloweragent {hypercholesterolemia} ]	[plateletedagginh {platelet aggregation inhibitor} ]	0.16842105263157894	0.6233766233766234
[betaagonist {beta 2 adrenergic agonist} ]	[chroniccough {chronic cough} ]	0.1649122807017544	0.7014925373134329
[noctwheez {nocturnal wheezing} ]	[chroniccough {chronic cough} ] ** [persistwheez {persistent wheezing} ] ** [habitsnoring {habitual snoring} ]	0.1649122807017544	0.618421052631579
[betaagonist {beta 2 adrenergic agonist} ]	[persistwheez {persistent wheezing} ] ** [habitsnoring {habitual snoring} ]	0.15789473684210525	0.6716417910447762
[chroniccough {chronic cough} ] ** [thiazide {thiazide diuretic} ]	[persistwheez {persistent wheezing} ] ** [habitsnoring {habitual snoring} ]	0.1543859649122807	0.6376811594202898
[thiazide {thiazide diuretic} ] ** [dmhist {diabetes mellitus - history} ]	[aceinh {angiotensin converting enzyme inhibitor} ]	0.1543859649122807	0.6376811594202898
[cholesthist {hypercholesterolemia - history} ] ** [thiazide {thiazide diuretic} ]	[cholloweragent {hypercholesterolemia} ]	0.15087719298245614	0.7288135593220338
[betaagonist {beta 2 adrenergic agonist} ]	[thiazide {thiazide diuretic} ]	0.15087719298245614	0.6417910447761194
[progestin {progestin} ]	[thiazide {thiazide diuretic} ]	0.15087719298245614	0.6056338028169014
