# Supplementary material for: Query-constraint-based mining of association rules for exploratory analysis of clinical datasets in the National Sleep Research Resource
Source: BMC Med Inform Decis Mak. 2018 Jul 23;18(Suppl 2):58. doi: 10.1186/s12911-018-0633-7 (PMC6069291; doi:10.1186/s12911-018-0633-7)
Supplement: Supplementary file 1 — Results obtained: Results.zip contains the results obtained by merged and unmerged methods for different query constraints across the five datasets in NSRR. (ZIP 199 kb) [file 12911_2018_633_MOESM1_ESM.zip › Results/cfs/merged/merged_CFS_eczemahist_K-100_C-0.6.csv]

left	right	#SUP:	#conf:
[chroniccough {chronic cough} ]	[persistwheez {persistent wheezing} ]	0.28	0.6363636363636364
[noctwheez {nocturnal wheezing} ]	[habitsnoring {habitual snoring} ]	0.24	0.8
[chroniccough {chronic cough} ] ** [persistwheez {persistent wheezing} ]	[noctwheez {nocturnal wheezing} ]	0.22	0.7857142857142857
[noctwheez {nocturnal wheezing} ] ** [persistwheez {persistent wheezing} ]	[chroniccough {chronic cough} ]	0.22	0.7857142857142857
[hayfevhist {hay fever} ]	[persistwheez {persistent wheezing} ]	0.18	0.6428571428571429
[progestin {progestin} ]	[chroniccough {chronic cough} ] ** [habitsnoring {habitual snoring} ]	0.18	0.6428571428571429
[cholesthist {hypercholesterolemia - history} ]	[persistwheez {persistent wheezing} ] ** [habitsnoring {habitual snoring} ]	0.18	0.6
[noctwheez {nocturnal wheezing} ]	[persistwheez {persistent wheezing} ] ** [betaagonist {beta 2 adrenergic agonist} ]	0.18	0.6
[anixietyhist {anxiety disorder} ]	[habitsnoring {habitual snoring} ]	0.16	1.0
[thiazide {thiazide diuretic} ]	[persistwheez {persistent wheezing} ] ** [habitsnoring {habitual snoring} ] ** [htnhist {hypertension - history} ]	0.16	0.8
[betaagonist {beta 2 adrenergic agonist} ] ** [habitsnoring {habitual snoring} ]	[noctwheez {nocturnal wheezing} ] ** [persistwheez {persistent wheezing} ]	0.16	0.7272727272727273
[htnhist {hypertension - history} ]	[persistwheez {persistent wheezing} ] ** [habitsnoring {habitual snoring} ] ** [thiazide {thiazide diuretic} ]	0.16	0.6153846153846154
[depresshist {depression} ]	[persistwheez {persistent wheezing} ] ** [habitsnoring {habitual snoring} ]	0.14	0.6363636363636364
[chroniccough {chronic cough} ] ** [persistwheez {persistent wheezing} ] ** [habitsnoring {habitual snoring} ]	[betaagonist {beta 2 adrenergic agonist} ]	0.14	0.6363636363636364
[betaagonist {beta 2 adrenergic agonist} ] ** [habitsnoring {habitual snoring} ]	[chroniccough {chronic cough} ] ** [persistwheez {persistent wheezing} ]	0.14	0.6363636363636364
[persistwheez {persistent wheezing} ] ** [progestin {progestin} ]	[noctwheez {nocturnal wheezing} ]	0.12	0.8571428571428571
[persistwheez {persistent wheezing} ] ** [progestin {progestin} ]	[betaagonist {beta 2 adrenergic agonist} ]	0.12	0.8571428571428571
[betaagonist {beta 2 adrenergic agonist} ] ** [progestin {progestin} ]	[persistwheez {persistent wheezing} ]	0.12	0.8571428571428571
[asthmahist {asthma} ]	[persistwheez {persistent wheezing} ] ** [betaagonist {beta 2 adrenergic agonist} ] ** [habitsnoring {habitual snoring} ]	0.12	0.8571428571428571
[chroniccough {chronic cough} ] ** [betaagonist {beta 2 adrenergic agonist} ]	[noctwheez {nocturnal wheezing} ] ** [persistwheez {persistent wheezing} ] ** [habitsnoring {habitual snoring} ]	0.12	0.6666666666666666
[noctwheez {nocturnal wheezing} ] ** [betaagonist {beta 2 adrenergic agonist} ]	[chroniccough {chronic cough} ] ** [persistwheez {persistent wheezing} ] ** [habitsnoring {habitual snoring} ]	0.12	0.6666666666666666
[persistwheez {persistent wheezing} ] ** [hayfevhist {hay fever} ]	[betaagonist {beta 2 adrenergic agonist} ]	0.12	0.6666666666666666
[chroniccough {chronic cough} ] ** [betaagonist {beta 2 adrenergic agonist} ]	[progestin {progestin} ]	0.12	0.6666666666666666
[persistwheez {persistent wheezing} ] ** [betaagonist {beta 2 adrenergic agonist} ] ** [habitsnoring {habitual snoring} ]	[asthmahist {asthma} ]	0.12	0.6
[depresshist {depression} ] ** [habitsnoring {habitual snoring} ]	[arrhythmiahist {cardiac arrhythmia - history} ]	0.12	0.6
[chroniccough {chronic cough} ] ** [progestin {progestin} ]	[betaagonist {beta 2 adrenergic agonist} ]	0.12	0.6
[thiazide {thiazide diuretic} ]	[chroniccough {chronic cough} ] ** [habitsnoring {habitual snoring} ] ** [htnhist {hypertension - history} ]	0.12	0.6
