# Supplementary material for: Query-constraint-based mining of association rules for exploratory analysis of clinical datasets in the National Sleep Research Resource
Source: BMC Med Inform Decis Mak. 2018 Jul 23;18(Suppl 2):58. doi: 10.1186/s12911-018-0633-7 (PMC6069291; doi:10.1186/s12911-018-0633-7)
Supplement: Supplementary file 1 — Results obtained: Results.zip contains the results obtained by merged and unmerged methods for different query constraints across the five datasets in NSRR. (ZIP 199 kb) [file 12911_2018_633_MOESM1_ESM.zip › Results/cfs/merged/merged_CFS_anixietyhist_K-100_C-0.6.csv]

left	right	#SUP:	#conf:
[habitsnoring {habitual snoring} ]	[depresshist {depression} ]	0.6166666666666667	0.7254901960784313
[depresshist {depression} ]	[tca {tricyclic antidepressant} ]	0.4666666666666667	0.6363636363636364
[tca {tricyclic antidepressant} ]	[depresshist {depression} ] ** [habitsnoring {habitual snoring} ]	0.4	0.8
[benzo {benzodiazepine} ]	[depresshist {depression} ] ** [habitsnoring {habitual snoring} ]	0.35	0.7241379310344828
[chroniccough {chronic cough} ]	[depresshist {depression} ] ** [habitsnoring {habitual snoring} ]	0.35	0.7
[htnhist {hypertension - history} ]	[depresshist {depression} ] ** [habitsnoring {habitual snoring} ]	0.3333333333333333	0.6451612903225806
[htnhist {hypertension - history} ]	[chroniccough {chronic cough} ]	0.3333333333333333	0.6451612903225806
[htnhist {hypertension - history} ]	[thiazide {thiazide diuretic} ]	0.3333333333333333	0.6451612903225806
[persistwheez {persistent wheezing} ]	[depresshist {depression} ] ** [habitsnoring {habitual snoring} ]	0.31666666666666665	0.6333333333333333
[tca {tricyclic antidepressant} ]	[habitsnoring {habitual snoring} ] ** [htnhist {hypertension - history} ]	0.31666666666666665	0.6333333333333333
[tca {tricyclic antidepressant} ]	[depresshist {depression} ] ** [htnhist {hypertension - history} ]	0.31666666666666665	0.6333333333333333
[htnhist {hypertension - history} ]	[tca {tricyclic antidepressant} ] ** [depresshist {depression} ]	0.31666666666666665	0.6129032258064516
[htnhist {hypertension - history} ]	[tca {tricyclic antidepressant} ] ** [habitsnoring {habitual snoring} ]	0.31666666666666665	0.6129032258064516
[htnhist {hypertension - history} ]	[plateletedagginh {platelet aggregation inhibitor} ]	0.31666666666666665	0.6129032258064516
[habitsnoringfreq {habitual snoring - frequency} ]	[depresshist {depression} ] ** [habitsnoring {habitual snoring} ]	0.3	0.8571428571428571
[benzo {benzodiazepine} ]	[tca {tricyclic antidepressant} ]	0.3	0.6206896551724138
[chroniccough {chronic cough} ]	[persistwheez {persistent wheezing} ] ** [habitsnoring {habitual snoring} ]	0.3	0.6
[chroniccough {chronic cough} ]	[habitsnoring {habitual snoring} ] ** [htnhist {hypertension - history} ]	0.3	0.6
[persistwheez {persistent wheezing} ]	[chroniccough {chronic cough} ] ** [habitsnoring {habitual snoring} ]	0.3	0.6
[tca {tricyclic antidepressant} ]	[benzo {benzodiazepine} ]	0.3	0.6
[cholesthist {hypercholesterolemia - history} ]	[persistwheez {persistent wheezing} ]	0.2833333333333333	0.68
[betaagonist {beta 2 adrenergic agonist} ]	[chroniccough {chronic cough} ]	0.26666666666666666	0.8888888888888888
[plateletedagginh {platelet aggregation inhibitor} ]	[benzo {benzodiazepine} ]	0.26666666666666666	0.6153846153846154
[plateletedagginh {platelet aggregation inhibitor} ]	[habitsnoring {habitual snoring} ] ** [htnhist {hypertension - history} ]	0.26666666666666666	0.6153846153846154
[plateletedagginh {platelet aggregation inhibitor} ]	[depresshist {depression} ] ** [habitsnoring {habitual snoring} ]	0.26666666666666666	0.6153846153846154
