# Supplementary material for: Query-constraint-based mining of association rules for exploratory analysis of clinical datasets in the National Sleep Research Resource
Source: BMC Med Inform Decis Mak. 2018 Jul 23;18(Suppl 2):58. doi: 10.1186/s12911-018-0633-7 (PMC6069291; doi:10.1186/s12911-018-0633-7)
Supplement: Supplementary file 1 — Results obtained: Results.zip contains the results obtained by merged and unmerged methods for different query constraints across the five datasets in NSRR. (ZIP 199 kb) [file 12911_2018_633_MOESM1_ESM.zip › Results/cfs/merged/merged_CFS_noctwheez_K-100_C-0.6.csv]

left	right	#SUP:	#conf:
[persistwheez {persistent wheezing} ]	[chroniccough {chronic cough} ]	0.6601307189542484	0.6644736842105263
[chroniccough {chronic cough} ]	[persistwheez {persistent wheezing} ] ** [habitsnoring {habitual snoring} ]	0.5751633986928104	0.8712871287128713
[habitsnoring {habitual snoring} ]	[chroniccough {chronic cough} ] ** [persistwheez {persistent wheezing} ]	0.5751633986928104	0.6470588235294118
[plateletedagginh {platelet aggregation inhibitor} ]	[persistwheez {persistent wheezing} ] ** [habitsnoring {habitual snoring} ]	0.33986928104575165	0.8813559322033898
[htnhist {hypertension - history} ]	[chroniccough {chronic cough} ] ** [persistwheez {persistent wheezing} ] ** [habitsnoring {habitual snoring} ]	0.30718954248366015	0.618421052631579
[cholesthist {hypercholesterolemia - history} ]	[persistwheez {persistent wheezing} ] ** [habitsnoring {habitual snoring} ]	0.28104575163398693	0.9347826086956522
[thiazide {thiazide diuretic} ]	[persistwheez {persistent wheezing} ] ** [habitsnoring {habitual snoring} ] ** [htnhist {hypertension - history} ]	0.27450980392156865	0.9333333333333333
[habitsnoring {habitual snoring} ] ** [htnhist {hypertension - history} ]	[persistwheez {persistent wheezing} ] ** [thiazide {thiazide diuretic} ]	0.27450980392156865	0.6086956521739131
[progestin {progestin} ]	[persistwheez {persistent wheezing} ] ** [habitsnoring {habitual snoring} ]	0.24836601307189543	0.95
[plateletedagginh {platelet aggregation inhibitor} ]	[chroniccough {chronic cough} ] ** [persistwheez {persistent wheezing} ]	0.24836601307189543	0.6440677966101694
[plateletedagginh {platelet aggregation inhibitor} ]	[persistwheez {persistent wheezing} ] ** [htnhist {hypertension - history} ]	0.24183006535947713	0.6271186440677966
[betaagonist {beta 2 adrenergic agonist} ]	[chroniccough {chronic cough} ] ** [persistwheez {persistent wheezing} ] ** [habitsnoring {habitual snoring} ]	0.23529411764705882	0.6101694915254238
[persistwheez {persistent wheezing} ] ** [plateletedagginh {platelet aggregation inhibitor} ]	[habitsnoring {habitual snoring} ] ** [htnhist {hypertension - history} ]	0.22875816993464052	0.603448275862069
[habitsnoringfreq {habitual snoring - frequency} ]	[chroniccough {chronic cough} ] ** [persistwheez {persistent wheezing} ] ** [habitsnoring {habitual snoring} ]	0.2222222222222222	0.6538461538461539
[dmhist {diabetes mellitus - history} ]	[persistwheez {persistent wheezing} ] ** [habitsnoring {habitual snoring} ] ** [htnhist {hypertension - history} ]	0.21568627450980393	0.7857142857142857
[cholloweragent {hypercholesterolemia} ]	[persistwheez {persistent wheezing} ] ** [habitsnoring {habitual snoring} ]	0.20915032679738563	1.0
[hayfevhist {hay fever} ]	[persistwheez {persistent wheezing} ]	0.20261437908496732	0.96875
[cholesthist {hypercholesterolemia - history} ]	[persistwheez {persistent wheezing} ] ** [htnhist {hypertension - history} ]	0.20261437908496732	0.6739130434782609
[asthmahist {asthma} ]	[persistwheez {persistent wheezing} ] ** [betaagonist {beta 2 adrenergic agonist} ]	0.19607843137254902	1.0
[depresshist {depression} ]	[persistwheez {persistent wheezing} ] ** [habitsnoring {habitual snoring} ]	0.19607843137254902	0.8823529411764706
[thiazide {thiazide diuretic} ]	[chroniccough {chronic cough} ] ** [persistwheez {persistent wheezing} ] ** [habitsnoring {habitual snoring} ]	0.19607843137254902	0.6666666666666666
[thiazide {thiazide diuretic} ]	[chroniccough {chronic cough} ] ** [persistwheez {persistent wheezing} ] ** [htnhist {hypertension - history} ]	0.19607843137254902	0.6666666666666666
