# Supplementary material for: Query-constraint-based mining of association rules for exploratory analysis of clinical datasets in the National Sleep Research Resource
Source: BMC Med Inform Decis Mak. 2018 Jul 23;18(Suppl 2):58. doi: 10.1186/s12911-018-0633-7 (PMC6069291; doi:10.1186/s12911-018-0633-7)
Supplement: Supplementary file 1 — Results obtained: Results.zip contains the results obtained by merged and unmerged methods for different query constraints across the five datasets in NSRR. (ZIP 199 kb) [file 12911_2018_633_MOESM1_ESM.zip › Results/cfs/merged/merged_CFS_cholloweragent_K-100_C-0.6.csv]

left	right	#SUP:	#conf:
[htnhist {hypertension - history} ]	[cholesthist {hypercholesterolemia - history} ] ** [habitsnoring {habitual snoring} ]	0.6161616161616161	0.7922077922077922
[cholesthist {hypercholesterolemia - history} ]	[habitsnoring {habitual snoring} ] ** [htnhist {hypertension - history} ]	0.6161616161616161	0.7439024390243902
[habitsnoring {habitual snoring} ]	[cholesthist {hypercholesterolemia - history} ] ** [htnhist {hypertension - history} ]	0.6161616161616161	0.6703296703296703
[htnhist {hypertension - history} ]	[habitsnoring {habitual snoring} ] ** [thiazide {thiazide diuretic} ]	0.5050505050505051	0.6493506493506493
[htnhist {hypertension - history} ]	[plateletedagginh {platelet aggregation inhibitor} ]	0.48484848484848486	0.6233766233766234
[htnhist {hypertension - history} ]	[dmhist {diabetes mellitus - history} ]	0.48484848484848486	0.6233766233766234
[persistwheez {persistent wheezing} ]	[cholesthist {hypercholesterolemia - history} ] ** [habitsnoring {habitual snoring} ]	0.4444444444444444	0.8
[persistwheez {persistent wheezing} ]	[habitsnoring {habitual snoring} ] ** [htnhist {hypertension - history} ]	0.42424242424242425	0.7636363636363637
[thiazide {thiazide diuretic} ]	[cholesthist {hypercholesterolemia - history} ] ** [habitsnoring {habitual snoring} ] ** [htnhist {hypertension - history} ]	0.41414141414141414	0.7884615384615384
[chroniccough {chronic cough} ]	[cholesthist {hypercholesterolemia - history} ] ** [habitsnoring {habitual snoring} ]	0.40404040404040403	0.7692307692307693
[chroniccough {chronic cough} ]	[habitsnoring {habitual snoring} ] ** [htnhist {hypertension - history} ]	0.37373737373737376	0.7115384615384616
[dmhist {diabetes mellitus - history} ]	[cholesthist {hypercholesterolemia - history} ] ** [habitsnoring {habitual snoring} ] ** [htnhist {hypertension - history} ]	0.37373737373737376	0.6607142857142857
[habitsnoringfreq {habitual snoring - frequency} ]	[cholesthist {hypercholesterolemia - history} ] ** [habitsnoring {habitual snoring} ]	0.36363636363636365	0.9473684210526315
[persistwheez {persistent wheezing} ]	[plateletedagginh {platelet aggregation inhibitor} ]	0.36363636363636365	0.6545454545454545
[plateletedagginh {platelet aggregation inhibitor} ]	[persistwheez {persistent wheezing} ]	0.36363636363636365	0.6206896551724138
[persistwheez {persistent wheezing} ]	[cholesthist {hypercholesterolemia - history} ] ** [htnhist {hypertension - history} ]	0.35353535353535354	0.6363636363636364
[plateletedagginh {platelet aggregation inhibitor} ]	[cholesthist {hypercholesterolemia - history} ] ** [habitsnoring {habitual snoring} ] ** [htnhist {hypertension - history} ]	0.35353535353535354	0.603448275862069
