# Supplementary material for: Query-constraint-based mining of association rules for exploratory analysis of clinical datasets in the National Sleep Research Resource
Source: BMC Med Inform Decis Mak. 2018 Jul 23;18(Suppl 2):58. doi: 10.1186/s12911-018-0633-7 (PMC6069291; doi:10.1186/s12911-018-0633-7)
Supplement: Supplementary file 1 — Results obtained: Results.zip contains the results obtained by merged and unmerged methods for different query constraints across the five datasets in NSRR. (ZIP 199 kb) [file 12911_2018_633_MOESM1_ESM.zip › Results/cfs/merged/merged_CFS_benzo_K-100_C-0.6.csv]

left	right	#SUP:	#conf:
[habitsnoring {habitual snoring} ]	[htnhist {hypertension - history} ]	0.6071428571428571	0.6666666666666666
[habitsnoring {habitual snoring} ]	[depresshist {depression} ]	0.5535714285714286	0.6078431372549019
[htnhist {hypertension - history} ]	[habitsnoring {habitual snoring} ] ** [thiazide {thiazide diuretic} ]	0.4642857142857143	0.6842105263157895
[htnhist {hypertension - history} ]	[plateletedagginh {platelet aggregation inhibitor} ]	0.4107142857142857	0.6052631578947368
[depresshist {depression} ]	[tca {tricyclic antidepressant} ]	0.39285714285714285	0.6470588235294118
[depresshist {depression} ]	[htnhist {hypertension - history} ]	0.39285714285714285	0.6470588235294118
[anixietyhist {anxiety disorder} ]	[depresshist {depression} ] ** [habitsnoring {habitual snoring} ]	0.375	0.7241379310344828
[depresshist {depression} ]	[habitsnoring {habitual snoring} ] ** [anixietyhist {anxiety disorder} ]	0.375	0.6176470588235294
[tca {tricyclic antidepressant} ]	[depresshist {depression} ] ** [habitsnoring {habitual snoring} ]	0.3392857142857143	0.7307692307692307
[persistwheez {persistent wheezing} ]	[chroniccough {chronic cough} ] ** [habitsnoring {habitual snoring} ]	0.3392857142857143	0.6785714285714286
[chroniccough {chronic cough} ]	[persistwheez {persistent wheezing} ] ** [habitsnoring {habitual snoring} ]	0.3392857142857143	0.6785714285714286
[plateletedagginh {platelet aggregation inhibitor} ]	[habitsnoring {habitual snoring} ] ** [htnhist {hypertension - history} ]	0.3392857142857143	0.6333333333333333
[chroniccough {chronic cough} ]	[habitsnoring {habitual snoring} ] ** [htnhist {hypertension - history} ]	0.32142857142857145	0.6428571428571429
[chroniccough {chronic cough} ]	[depresshist {depression} ] ** [habitsnoring {habitual snoring} ]	0.32142857142857145	0.6428571428571429
[anixietyhist {anxiety disorder} ]	[tca {tricyclic antidepressant} ]	0.32142857142857145	0.6206896551724138
[plateletedagginh {platelet aggregation inhibitor} ]	[depresshist {depression} ]	0.32142857142857145	0.6
[tca {tricyclic antidepressant} ]	[depresshist {depression} ] ** [anixietyhist {anxiety disorder} ]	0.30357142857142855	0.6538461538461539
[persistwheez {persistent wheezing} ]	[htnhist {hypertension - history} ]	0.30357142857142855	0.6071428571428571
[thiazide {thiazide diuretic} ]	[htnhist {hypertension - history} ] ** [plateletedagginh {platelet aggregation inhibitor} ]	0.30357142857142855	0.6071428571428571
[persistwheez {persistent wheezing} ]	[noctwheez {nocturnal wheezing} ] ** [habitsnoring {habitual snoring} ]	0.30357142857142855	0.6071428571428571
[nsaid {nonsteroidal anti-inflammatory drug} ]	[htnhist {hypertension - history} ]	0.2857142857142857	0.8888888888888888
[tca {tricyclic antidepressant} ]	[habitsnoring {habitual snoring} ] ** [anixietyhist {anxiety disorder} ]	0.2857142857142857	0.6153846153846154
[tca {tricyclic antidepressant} ]	[habitsnoring {habitual snoring} ] ** [htnhist {hypertension - history} ]	0.2857142857142857	0.6153846153846154
[depresshist {depression} ] ** [anixietyhist {anxiety disorder} ]	[tca {tricyclic antidepressant} ] ** [habitsnoring {habitual snoring} ]	0.26785714285714285	0.6521739130434783
[habitsnoring {habitual snoring} ] ** [plateletedagginh {platelet aggregation inhibitor} ]	[thiazide {thiazide diuretic} ] ** [htnhist {hypertension - history} ]	0.26785714285714285	0.6
