# Supplementary material for: Query-constraint-based mining of association rules for exploratory analysis of clinical datasets in the National Sleep Research Resource
Source: BMC Med Inform Decis Mak. 2018 Jul 23;18(Suppl 2):58. doi: 10.1186/s12911-018-0633-7 (PMC6069291; doi:10.1186/s12911-018-0633-7)
Supplement: Supplementary file 1 — Results obtained: Results.zip contains the results obtained by merged and unmerged methods for different query constraints across the five datasets in NSRR. (ZIP 199 kb) [file 12911_2018_633_MOESM1_ESM.zip › Results/cfs/merged/merged_CFS_insulinanalog_K-100_C-0.6.csv]

left	right	#SUP:	#conf:
[htnhist {hypertension - history} ]	[habitsnoring {habitual snoring} ] ** [thiazide {thiazide diuretic} ] ** [dmhist {diabetes mellitus - history} ]	0.7142857142857143	0.7407407407407407
[habitsnoring {habitual snoring} ]	[thiazide {thiazide diuretic} ] ** [htnhist {hypertension - history} ] ** [dmhist {diabetes mellitus - history} ]	0.7142857142857143	0.7407407407407407
[dmhist {diabetes mellitus - history} ]	[habitsnoring {habitual snoring} ] ** [thiazide {thiazide diuretic} ] ** [htnhist {hypertension - history} ]	0.7142857142857143	0.7142857142857143
[habitsnoring {habitual snoring} ]	[htnhist {hypertension - history} ] ** [plateletedagginh {platelet aggregation inhibitor} ] ** [dmhist {diabetes mellitus - history} ]	0.6428571428571429	0.6666666666666666
[htnhist {hypertension - history} ]	[habitsnoring {habitual snoring} ] ** [plateletedagginh {platelet aggregation inhibitor} ] ** [dmhist {diabetes mellitus - history} ]	0.6428571428571429	0.6666666666666666
[dmhist {diabetes mellitus - history} ]	[habitsnoring {habitual snoring} ] ** [htnhist {hypertension - history} ] ** [plateletedagginh {platelet aggregation inhibitor} ]	0.6428571428571429	0.6428571428571429
[habitsnoring {habitual snoring} ] ** [htnhist {hypertension - history} ]	[aceinh {angiotensin converting enzyme inhibitor} ] ** [dmhist {diabetes mellitus - history} ]	0.5714285714285714	0.6153846153846154
[thiazide {thiazide diuretic} ]	[habitsnoring {habitual snoring} ] ** [htnhist {hypertension - history} ] ** [plateletedagginh {platelet aggregation inhibitor} ] ** [dmhist {diabetes mellitus - history} ]	0.5357142857142857	0.75
[thiazide {thiazide diuretic} ]	[habitsnoring {habitual snoring} ] ** [htnhist {hypertension - history} ] ** [aceinh {angiotensin converting enzyme inhibitor} ] ** [dmhist {diabetes mellitus - history} ]	0.5357142857142857	0.75
[cholloweragent {hypercholesterolemia} ]	[habitsnoring {habitual snoring} ] ** [htnhist {hypertension - history} ] ** [thiazide {thiazide diuretic} ] ** [dmhist {diabetes mellitus - history} ]	0.42857142857142855	0.8
[thiazide {thiazide diuretic} ]	[habitsnoring {habitual snoring} ] ** [htnhist {hypertension - history} ] ** [dmhist {diabetes mellitus - history} ] ** [cholloweragent {hypercholesterolemia} ]	0.42857142857142855	0.6
[chroniccough {chronic cough} ]	[habitsnoring {habitual snoring} ] ** [htnhist {hypertension - history} ] ** [thiazide {thiazide diuretic} ] ** [dmhist {diabetes mellitus - history} ]	0.39285714285714285	0.7857142857142857
[aceinh {angiotensin converting enzyme inhibitor} ]	[habitsnoring {habitual snoring} ] ** [htnhist {hypertension - history} ] ** [plateletedagginh {platelet aggregation inhibitor} ] ** [thiazide {thiazide diuretic} ] ** [dmhist {diabetes mellitus - history} ]	0.39285714285714285	0.6875
[plateletedagginh {platelet aggregation inhibitor} ]	[habitsnoring {habitual snoring} ] ** [htnhist {hypertension - history} ] ** [thiazide {thiazide diuretic} ] ** [aceinh {angiotensin converting enzyme inhibitor} ] ** [dmhist {diabetes mellitus - history} ]	0.39285714285714285	0.6111111111111112
[cholesthist {hypercholesterolemia - history} ]	[chroniccough {chronic cough} ] ** [habitsnoring {habitual snoring} ] ** [htnhist {hypertension - history} ] ** [dmhist {diabetes mellitus - history} ] ** [cholloweragent {hypercholesterolemia} ]	0.35714285714285715	0.8333333333333334
[chroniccough {chronic cough} ]	[habitsnoring {habitual snoring} ] ** [htnhist {hypertension - history} ] ** [cholesthist {hypercholesterolemia - history} ] ** [dmhist {diabetes mellitus - history} ] ** [cholloweragent {hypercholesterolemia} ]	0.35714285714285715	0.7142857142857143
[cholloweragent {hypercholesterolemia} ]	[habitsnoring {habitual snoring} ] ** [htnhist {hypertension - history} ] ** [aceinh {angiotensin converting enzyme inhibitor} ] ** [dmhist {diabetes mellitus - history} ]	0.35714285714285715	0.6666666666666666
[cholloweragent {hypercholesterolemia} ]	[chroniccough {chronic cough} ] ** [habitsnoring {habitual snoring} ] ** [htnhist {hypertension - history} ] ** [cholesthist {hypercholesterolemia - history} ] ** [dmhist {diabetes mellitus - history} ]	0.35714285714285715	0.6666666666666666
[aceinh {angiotensin converting enzyme inhibitor} ]	[habitsnoring {habitual snoring} ] ** [htnhist {hypertension - history} ] ** [dmhist {diabetes mellitus - history} ] ** [cholloweragent {hypercholesterolemia} ]	0.35714285714285715	0.625
[noctwheez {nocturnal wheezing} ]	[persistwheez {persistent wheezing} ] ** [habitsnoring {habitual snoring} ] ** [htnhist {hypertension - history} ] ** [dmhist {diabetes mellitus - history} ]	0.32142857142857145	1.0
[betablocker {beta-adrenergic blocker} ]	[habitsnoring {habitual snoring} ] ** [htnhist {hypertension - history} ] ** [plateletedagginh {platelet aggregation inhibitor} ] ** [dmhist {diabetes mellitus - history} ]	0.32142857142857145	1.0
[ppi {proton pump inhibitor} ]	[habitsnoring {habitual snoring} ] ** [htnhist {hypertension - history} ] ** [dmhist {diabetes mellitus - history} ]	0.32142857142857145	1.0
[habitsnoringfreq {habitual snoring - frequency} ]	[habitsnoring {habitual snoring} ] ** [htnhist {hypertension - history} ] ** [dmhist {diabetes mellitus - history} ]	0.32142857142857145	1.0
[cvdishist {cardiovascular disease - history} ]	[habitsnoring {habitual snoring} ] ** [htnhist {hypertension - history} ] ** [dmhist {diabetes mellitus - history} ]	0.32142857142857145	1.0
[tzd {thiazolidinedione} ]	[habitsnoring {habitual snoring} ] ** [dmhist {diabetes mellitus - history} ]	0.32142857142857145	1.0
[betaagonist {beta 2 adrenergic agonist} ]	[habitsnoring {habitual snoring} ] ** [htnhist {hypertension - history} ] ** [thiazide {thiazide diuretic} ] ** [dmhist {diabetes mellitus - history} ]	0.32142857142857145	0.9
[persistwheez {persistent wheezing} ] ** [dmhist {diabetes mellitus - history} ]	[cholloweragent {hypercholesterolemia} ]	0.32142857142857145	0.75
[persistwheez {persistent wheezing} ] ** [htnhist {hypertension - history} ]	[cholloweragent {hypercholesterolemia} ]	0.32142857142857145	0.75
[persistwheez {persistent wheezing} ]	[habitsnoring {habitual snoring} ] ** [htnhist {hypertension - history} ] ** [thiazide {thiazide diuretic} ] ** [aceinh {angiotensin converting enzyme inhibitor} ] ** [dmhist {diabetes mellitus - history} ]	0.32142857142857145	0.75
[persistwheez {persistent wheezing} ]	[chroniccough {chronic cough} ] ** [habitsnoring {habitual snoring} ] ** [htnhist {hypertension - history} ] ** [dmhist {diabetes mellitus - history} ]	0.32142857142857145	0.75
[persistwheez {persistent wheezing} ]	[habitsnoring {habitual snoring} ] ** [htnhist {hypertension - history} ] ** [noctwheez {nocturnal wheezing} ] ** [dmhist {diabetes mellitus - history} ]	0.32142857142857145	0.75
[chroniccough {chronic cough} ] ** [dmhist {diabetes mellitus - history} ]	[aceinh {angiotensin converting enzyme inhibitor} ]	0.32142857142857145	0.6428571428571429
[chroniccough {chronic cough} ] ** [htnhist {hypertension - history} ]	[aceinh {angiotensin converting enzyme inhibitor} ]	0.32142857142857145	0.6428571428571429
[chroniccough {chronic cough} ]	[persistwheez {persistent wheezing} ] ** [habitsnoring {habitual snoring} ] ** [htnhist {hypertension - history} ] ** [dmhist {diabetes mellitus - history} ]	0.32142857142857145	0.6428571428571429
[thiazide {thiazide diuretic} ] ** [aceinh {angiotensin converting enzyme inhibitor} ]	[persistwheez {persistent wheezing} ] ** [habitsnoring {habitual snoring} ] ** [htnhist {hypertension - history} ] ** [dmhist {diabetes mellitus - history} ]	0.32142857142857145	0.6
[cholloweragent {hypercholesterolemia} ]	[persistwheez {persistent wheezing} ] ** [habitsnoring {habitual snoring} ] ** [htnhist {hypertension - history} ] ** [dmhist {diabetes mellitus - history} ]	0.32142857142857145	0.6
