# Supplementary material for: Query-constraint-based mining of association rules for exploratory analysis of clinical datasets in the National Sleep Research Resource
Source: BMC Med Inform Decis Mak. 2018 Jul 23;18(Suppl 2):58. doi: 10.1186/s12911-018-0633-7 (PMC6069291; doi:10.1186/s12911-018-0633-7)
Supplement: Supplementary file 1 — Results obtained: Results.zip contains the results obtained by merged and unmerged methods for different query constraints across the five datasets in NSRR. (ZIP 199 kb) [file 12911_2018_633_MOESM1_ESM.zip › Results/cfs/merged/merged_CFS_chroniccough_K-100_C-0.6.csv]

left	right	#SUP:	#conf:
[persistwheez {persistent wheezing} ]	[noctwheez {nocturnal wheezing} ]	0.3400673400673401	0.6011904761904762
[habitsnoring {habitual snoring} ] ** [htnhist {hypertension - history} ]	[persistwheez {persistent wheezing} ]	0.24242424242424243	0.6050420168067226
[plateletedagginh {platelet aggregation inhibitor} ]	[persistwheez {persistent wheezing} ]	0.20202020202020202	0.6122448979591837
[habitsnoringfreq {habitual snoring - frequency} ]	[persistwheez {persistent wheezing} ] ** [habitsnoring {habitual snoring} ]	0.18518518518518517	0.6707317073170732
[betaagonist {beta 2 adrenergic agonist} ]	[persistwheez {persistent wheezing} ] ** [habitsnoring {habitual snoring} ]	0.17845117845117844	0.6625
[noctwheez {nocturnal wheezing} ] ** [htnhist {hypertension - history} ]	[persistwheez {persistent wheezing} ] ** [habitsnoring {habitual snoring} ]	0.15824915824915825	0.9038461538461539
[cholesthist {hypercholesterolemia - history} ]	[persistwheez {persistent wheezing} ]	0.15488215488215487	0.6666666666666666
[cholesthist {hypercholesterolemia - history} ]	[cholloweragent {hypercholesterolemia} ]	0.14814814814814814	0.6376811594202898
[thiazide {thiazide diuretic} ]	[persistwheez {persistent wheezing} ] ** [habitsnoring {habitual snoring} ] ** [htnhist {hypertension - history} ]	0.14814814814814814	0.6111111111111112
[cholesthist {hypercholesterolemia - history} ]	[habitsnoring {habitual snoring} ] ** [htnhist {hypertension - history} ]	0.1447811447811448	0.6231884057971014
[betaagonist {beta 2 adrenergic agonist} ] ** [habitsnoring {habitual snoring} ]	[htnhist {hypertension - history} ]	0.13804713804713806	0.6307692307692307
[copdhist {chronic obstructive pulmonary disease/emphysema - history} ]	[habitsnoring {habitual snoring} ]	0.13131313131313133	0.8297872340425532
[arrhythmiahist {cardiac arrhythmia - history} ]	[habitsnoring {habitual snoring} ]	0.12794612794612795	0.9047619047619048
[copdhist {chronic obstructive pulmonary disease/emphysema - history} ]	[persistwheez {persistent wheezing} ]	0.12794612794612795	0.8085106382978723
[depresshist {depression} ]	[persistwheez {persistent wheezing} ]	0.12794612794612795	0.6551724137931034
[depresshist {depression} ]	[htnhist {hypertension - history} ]	0.12457912457912458	0.6379310344827587
[persistwheez {persistent wheezing} ] ** [plateletedagginh {platelet aggregation inhibitor} ]	[htnhist {hypertension - history} ]	0.12457912457912458	0.6166666666666667
[htnhist {hypertension - history} ] ** [plateletedagginh {platelet aggregation inhibitor} ]	[thiazide {thiazide diuretic} ]	0.12121212121212122	0.6
