# Supplementary material for: Query-constraint-based mining of association rules for exploratory analysis of clinical datasets in the National Sleep Research Resource
Source: BMC Med Inform Decis Mak. 2018 Jul 23;18(Suppl 2):58. doi: 10.1186/s12911-018-0633-7 (PMC6069291; doi:10.1186/s12911-018-0633-7)
Supplement: Supplementary file 1 — Results obtained: Results.zip contains the results obtained by merged and unmerged methods for different query constraints across the five datasets in NSRR. (ZIP 199 kb) [file 12911_2018_633_MOESM1_ESM.zip › Results/cfs/merged/merged_CFS_tca_K-100_C-0.6.csv]

left	right	#SUP:	#conf:
[depresshist {depression} ]	[habitsnoring {habitual snoring} ]	0.6144578313253012	0.8360655737704918
[habitsnoring {habitual snoring} ]	[depresshist {depression} ]	0.6144578313253012	0.7083333333333334
[habitsnoring {habitual snoring} ]	[htnhist {hypertension - history} ]	0.5903614457831325	0.6805555555555556
[depresshist {depression} ]	[htnhist {hypertension - history} ]	0.4457831325301205	0.6065573770491803
[htnhist {hypertension - history} ]	[depresshist {depression} ] ** [habitsnoring {habitual snoring} ]	0.42168674698795183	0.6730769230769231
[htnhist {hypertension - history} ]	[habitsnoring {habitual snoring} ] ** [thiazide {thiazide diuretic} ]	0.39759036144578314	0.6346153846153846
[persistwheez {persistent wheezing} ]	[depresshist {depression} ] ** [habitsnoring {habitual snoring} ]	0.3614457831325301	0.75
[habitsnoringfreq {habitual snoring - frequency} ]	[depresshist {depression} ] ** [habitsnoring {habitual snoring} ]	0.3493975903614458	0.8285714285714286
[chroniccough {chronic cough} ]	[depresshist {depression} ] ** [habitsnoring {habitual snoring} ]	0.3253012048192771	0.7297297297297297
[persistwheez {persistent wheezing} ]	[habitsnoring {habitual snoring} ] ** [htnhist {hypertension - history} ]	0.3253012048192771	0.675
[plateletedagginh {platelet aggregation inhibitor} ]	[habitsnoring {habitual snoring} ] ** [htnhist {hypertension - history} ]	0.3132530120481928	0.7428571428571429
[chroniccough {chronic cough} ]	[habitsnoring {habitual snoring} ] ** [htnhist {hypertension - history} ]	0.30120481927710846	0.6756756756756757
[anixietyhist {anxiety disorder} ]	[depresshist {depression} ] ** [habitsnoring {habitual snoring} ]	0.2891566265060241	0.8
[thiazide {thiazide diuretic} ]	[depresshist {depression} ] ** [habitsnoring {habitual snoring} ] ** [htnhist {hypertension - history} ]	0.27710843373493976	0.6764705882352942
[chroniccough {chronic cough} ]	[persistwheez {persistent wheezing} ] ** [habitsnoring {habitual snoring} ]	0.27710843373493976	0.6216216216216216
[progestin {progestin} ]	[depresshist {depression} ]	0.25301204819277107	0.7777777777777778
[habitsnoringfreq {habitual snoring - frequency} ]	[habitsnoring {habitual snoring} ] ** [htnhist {hypertension - history} ]	0.25301204819277107	0.6
[plateletedagginh {platelet aggregation inhibitor} ]	[depresshist {depression} ] ** [habitsnoring {habitual snoring} ]	0.25301204819277107	0.6
[dmhist {diabetes mellitus - history} ]	[depresshist {depression} ]	0.24096385542168675	0.6666666666666666
[habitsnoring {habitual snoring} ] ** [thiazide {thiazide diuretic} ]	[persistwheez {persistent wheezing} ] ** [htnhist {hypertension - history} ]	0.24096385542168675	0.6060606060606061
[arrhythmiahist {cardiac arrhythmia - history} ]	[habitsnoring {habitual snoring} ]	0.2289156626506024	0.95
[benzo {benzodiazepine} ]	[depresshist {depression} ] ** [habitsnoring {habitual snoring} ]	0.2289156626506024	0.7307692307692307
[anixietyhist {anxiety disorder} ]	[depresshist {depression} ] ** [htnhist {hypertension - history} ]	0.2289156626506024	0.6333333333333333
[anixietyhist {anxiety disorder} ]	[habitsnoring {habitual snoring} ] ** [htnhist {hypertension - history} ]	0.2289156626506024	0.6333333333333333
