# Supplementary material for: Query-constraint-based mining of association rules for exploratory analysis of clinical datasets in the National Sleep Research Resource
Source: BMC Med Inform Decis Mak. 2018 Jul 23;18(Suppl 2):58. doi: 10.1186/s12911-018-0633-7 (PMC6069291; doi:10.1186/s12911-018-0633-7)
Supplement: Supplementary file 1 — Results obtained: Results.zip contains the results obtained by merged and unmerged methods for different query constraints across the five datasets in NSRR. (ZIP 199 kb) [file 12911_2018_633_MOESM1_ESM.zip › Results/cfs/merged/merged_CFS_dmhist_K-100_C-0.6.csv]

left	right	#SUP:	#conf:
[habitsnoring {habitual snoring} ]	[htnhist {hypertension - history} ]	0.7254901960784313	0.8043478260869565
[plateletedagginh {platelet aggregation inhibitor} ]	[habitsnoring {habitual snoring} ] ** [htnhist {hypertension - history} ]	0.39869281045751637	0.8026315789473685
[persistwheez {persistent wheezing} ]	[habitsnoring {habitual snoring} ] ** [htnhist {hypertension - history} ]	0.3464052287581699	0.7910447761194029
[tzd {thiazolidinedione} ]	[habitsnoring {habitual snoring} ] ** [htnhist {hypertension - history} ]	0.33986928104575165	0.8253968253968254
[chroniccough {chronic cough} ]	[habitsnoring {habitual snoring} ] ** [htnhist {hypertension - history} ]	0.33986928104575165	0.7761194029850746
[cholesthist {hypercholesterolemia - history} ]	[habitsnoring {habitual snoring} ] ** [htnhist {hypertension - history} ]	0.3333333333333333	0.7391304347826086
[cholesthist {hypercholesterolemia - history} ]	[habitsnoring {habitual snoring} ] ** [cholloweragent {hypercholesterolemia} ]	0.2875816993464052	0.6376811594202898
[thiazide {thiazide diuretic} ]	[htnhist {hypertension - history} ] ** [aceinh {angiotensin converting enzyme inhibitor} ]	0.2875816993464052	0.6376811594202898
[htnhist {hypertension - history} ] ** [plateletedagginh {platelet aggregation inhibitor} ]	[thiazide {thiazide diuretic} ]	0.27450980392156865	0.6363636363636364
[thiazide {thiazide diuretic} ]	[htnhist {hypertension - history} ] ** [plateletedagginh {platelet aggregation inhibitor} ]	0.27450980392156865	0.6086956521739131
[aceinh {angiotensin converting enzyme inhibitor} ]	[habitsnoring {habitual snoring} ] ** [thiazide {thiazide diuretic} ] ** [htnhist {hypertension - history} ]	0.2679738562091503	0.6507936507936508
[persistwheez {persistent wheezing} ]	[noctwheez {nocturnal wheezing} ] ** [habitsnoring {habitual snoring} ]	0.2679738562091503	0.6119402985074627
[habitsnoringfreq {habitual snoring - frequency} ]	[habitsnoring {habitual snoring} ] ** [htnhist {hypertension - history} ]	0.2549019607843137	0.7222222222222222
[tzd {thiazolidinedione} ]	[htnhist {hypertension - history} ] ** [aceinh {angiotensin converting enzyme inhibitor} ]	0.24836601307189543	0.6031746031746031
[aceinh {angiotensin converting enzyme inhibitor} ]	[tzd {thiazolidinedione} ] ** [htnhist {hypertension - history} ]	0.24836601307189543	0.6031746031746031
[cholloweragent {hypercholesterolemia} ]	[cholesthist {hypercholesterolemia - history} ] ** [habitsnoring {habitual snoring} ] ** [htnhist {hypertension - history} ]	0.24183006535947713	0.6607142857142857
[persistwheez {persistent wheezing} ] ** [htnhist {hypertension - history} ]	[habitsnoring {habitual snoring} ] ** [thiazide {thiazide diuretic} ]	0.23529411764705882	0.6545454545454545
[tzd {thiazolidinedione} ] ** [htnhist {hypertension - history} ]	[habitsnoring {habitual snoring} ] ** [aceinh {angiotensin converting enzyme inhibitor} ]	0.22875816993464052	0.6363636363636364
