# Supplementary material for: Query-constraint-based mining of association rules for exploratory analysis of clinical datasets in the National Sleep Research Resource
Source: BMC Med Inform Decis Mak. 2018 Jul 23;18(Suppl 2):58. doi: 10.1186/s12911-018-0633-7 (PMC6069291; doi:10.1186/s12911-018-0633-7)
Supplement: Supplementary file 1 — Results obtained: Results.zip contains the results obtained by merged and unmerged methods for different query constraints across the five datasets in NSRR. (ZIP 199 kb) [file 12911_2018_633_MOESM1_ESM.zip › Results/cfs/merged/merged_CFS_asthmahist_K-100_C-0.6.csv]

left	right	#SUP:	#conf:
[persistwheez {persistent wheezing} ]	[betaagonist {beta 2 adrenergic agonist} ] ** [habitsnoring {habitual snoring} ]	0.78	0.8125
[betaagonist {beta 2 adrenergic agonist} ]	[persistwheez {persistent wheezing} ] ** [habitsnoring {habitual snoring} ]	0.78	0.7959183673469388
[persistwheez {persistent wheezing} ]	[noctwheez {nocturnal wheezing} ] ** [betaagonist {beta 2 adrenergic agonist} ]	0.6	0.625
[betaagonist {beta 2 adrenergic agonist} ]	[noctwheez {nocturnal wheezing} ] ** [persistwheez {persistent wheezing} ]	0.6	0.6122448979591837
[betaagonist {beta 2 adrenergic agonist} ]	[chroniccough {chronic cough} ]	0.6	0.6122448979591837
[persistwheez {persistent wheezing} ]	[chroniccough {chronic cough} ] ** [betaagonist {beta 2 adrenergic agonist} ]	0.58	0.6041666666666666
[habitsnoring {habitual snoring} ]	[noctwheez {nocturnal wheezing} ] ** [persistwheez {persistent wheezing} ] ** [betaagonist {beta 2 adrenergic agonist} ]	0.54	0.675
[habitsnoring {habitual snoring} ]	[chroniccough {chronic cough} ] ** [persistwheez {persistent wheezing} ]	0.48	0.6
[habitsnoring {habitual snoring} ]	[persistwheez {persistent wheezing} ] ** [corticoster {corticosteroid} ]	0.48	0.6
[corticoster {corticosteroid} ]	[persistwheez {persistent wheezing} ] ** [betaagonist {beta 2 adrenergic agonist} ] ** [habitsnoring {habitual snoring} ]	0.46	0.8518518518518519
[chroniccough {chronic cough} ]	[persistwheez {persistent wheezing} ] ** [betaagonist {beta 2 adrenergic agonist} ] ** [habitsnoring {habitual snoring} ]	0.46	0.7419354838709677
[chroniccough {chronic cough} ]	[noctwheez {nocturnal wheezing} ] ** [persistwheez {persistent wheezing} ] ** [betaagonist {beta 2 adrenergic agonist} ]	0.42	0.6774193548387096
[htnhist {hypertension - history} ]	[noctwheez {nocturnal wheezing} ] ** [persistwheez {persistent wheezing} ] ** [betaagonist {beta 2 adrenergic agonist} ]	0.4	0.7692307692307693
[noctwheez {nocturnal wheezing} ]	[persistwheez {persistent wheezing} ] ** [betaagonist {beta 2 adrenergic agonist} ] ** [htnhist {hypertension - history} ]	0.4	0.6666666666666666
[chroniccough {chronic cough} ]	[persistwheez {persistent wheezing} ] ** [htnhist {hypertension - history} ]	0.38	0.6129032258064516
[thiazide {thiazide diuretic} ]	[persistwheez {persistent wheezing} ] ** [habitsnoring {habitual snoring} ] ** [htnhist {hypertension - history} ] ** [betaagonist {beta 2 adrenergic agonist} ]	0.36	1.0
[htnhist {hypertension - history} ]	[chroniccough {chronic cough} ] ** [persistwheez {persistent wheezing} ] ** [betaagonist {beta 2 adrenergic agonist} ]	0.36	0.6923076923076923
[htnhist {hypertension - history} ]	[persistwheez {persistent wheezing} ] ** [habitsnoring {habitual snoring} ] ** [betaagonist {beta 2 adrenergic agonist} ] ** [thiazide {thiazide diuretic} ]	0.36	0.6923076923076923
[chroniccough {chronic cough} ] ** [persistwheez {persistent wheezing} ]	[noctwheez {nocturnal wheezing} ] ** [betaagonist {beta 2 adrenergic agonist} ] ** [habitsnoring {habitual snoring} ]	0.36	0.6
[chroniccough {chronic cough} ] ** [betaagonist {beta 2 adrenergic agonist} ]	[noctwheez {nocturnal wheezing} ] ** [persistwheez {persistent wheezing} ] ** [habitsnoring {habitual snoring} ]	0.36	0.6
[chroniccough {chronic cough} ] ** [persistwheez {persistent wheezing} ]	[betaagonist {beta 2 adrenergic agonist} ] ** [htnhist {hypertension - history} ]	0.36	0.6
[noctwheez {nocturnal wheezing} ]	[chroniccough {chronic cough} ] ** [persistwheez {persistent wheezing} ] ** [habitsnoring {habitual snoring} ] ** [betaagonist {beta 2 adrenergic agonist} ]	0.36	0.6
