# Supplementary material for: Query-constraint-based mining of association rules for exploratory analysis of clinical datasets in the National Sleep Research Resource
Source: BMC Med Inform Decis Mak. 2018 Jul 23;18(Suppl 2):58. doi: 10.1186/s12911-018-0633-7 (PMC6069291; doi:10.1186/s12911-018-0633-7)
Supplement: Supplementary file 1 — Results obtained: Results.zip contains the results obtained by merged and unmerged methods for different query constraints across the five datasets in NSRR. (ZIP 199 kb) [file 12911_2018_633_MOESM1_ESM.zip › Results/cfs/merged/merged_CFS_nsaid_K-100_C-0.6.csv]

left	right	#SUP:	#conf:
[habitsnoring {habitual snoring} ]	[htnhist {hypertension - history} ]	0.6	0.72
[chroniccough {chronic cough} ]	[htnhist {hypertension - history} ]	0.35555555555555557	0.6808510638297872
[plateletedagginh {platelet aggregation inhibitor} ]	[habitsnoring {habitual snoring} ] ** [htnhist {hypertension - history} ]	0.35555555555555557	0.6808510638297872
[persistwheez {persistent wheezing} ]	[chroniccough {chronic cough} ]	0.3333333333333333	0.6666666666666666
[chroniccough {chronic cough} ]	[persistwheez {persistent wheezing} ]	0.3333333333333333	0.6382978723404256
[persistwheez {persistent wheezing} ]	[noctwheez {nocturnal wheezing} ]	0.3111111111111111	0.6222222222222222
[persistwheez {persistent wheezing} ]	[plateletedagginh {platelet aggregation inhibitor} ]	0.3	0.6
[persistwheez {persistent wheezing} ]	[htnhist {hypertension - history} ]	0.3	0.6
[chroniccough {chronic cough} ] ** [habitsnoring {habitual snoring} ]	[plateletedagginh {platelet aggregation inhibitor} ]	0.2777777777777778	0.6410256410256411
[habitsnoring {habitual snoring} ] ** [plateletedagginh {platelet aggregation inhibitor} ]	[chroniccough {chronic cough} ]	0.2777777777777778	0.6097560975609756
[cholesthist {hypercholesterolemia - history} ]	[habitsnoring {habitual snoring} ] ** [htnhist {hypertension - history} ]	0.24444444444444444	0.7333333333333333
[noctwheez {nocturnal wheezing} ]	[chroniccough {chronic cough} ] ** [persistwheez {persistent wheezing} ] ** [habitsnoring {habitual snoring} ]	0.23333333333333334	0.75
[chroniccough {chronic cough} ] ** [persistwheez {persistent wheezing} ]	[noctwheez {nocturnal wheezing} ] ** [habitsnoring {habitual snoring} ]	0.23333333333333334	0.7
[chroniccough {chronic cough} ] ** [htnhist {hypertension - history} ]	[plateletedagginh {platelet aggregation inhibitor} ]	0.23333333333333334	0.65625
[htnhist {hypertension - history} ] ** [plateletedagginh {platelet aggregation inhibitor} ]	[thiazide {thiazide diuretic} ]	0.23333333333333334	0.6
[htnhist {hypertension - history} ] ** [plateletedagginh {platelet aggregation inhibitor} ]	[chroniccough {chronic cough} ]	0.23333333333333334	0.6
[thiazide {thiazide diuretic} ] ** [htnhist {hypertension - history} ]	[plateletedagginh {platelet aggregation inhibitor} ]	0.23333333333333334	0.6
[chroniccough {chronic cough} ] ** [htnhist {hypertension - history} ]	[thiazide {thiazide diuretic} ]	0.2222222222222222	0.625
[persistwheez {persistent wheezing} ] ** [thiazide {thiazide diuretic} ]	[habitsnoring {habitual snoring} ]	0.2111111111111111	0.95
[persistwheez {persistent wheezing} ] ** [plateletedagginh {platelet aggregation inhibitor} ]	[noctwheez {nocturnal wheezing} ] ** [habitsnoring {habitual snoring} ]	0.2111111111111111	0.7037037037037037
[depresshist {depression} ]	[htnhist {hypertension - history} ]	0.2111111111111111	0.7037037037037037
[noctwheez {nocturnal wheezing} ]	[persistwheez {persistent wheezing} ] ** [habitsnoring {habitual snoring} ] ** [plateletedagginh {platelet aggregation inhibitor} ]	0.2111111111111111	0.6785714285714286
[thiazide {thiazide diuretic} ] ** [aceinh {angiotensin converting enzyme inhibitor} ]	[habitsnoring {habitual snoring} ] ** [htnhist {hypertension - history} ]	0.2	0.9473684210526315
[habitsnoring {habitual snoring} ] ** [aceinh {angiotensin converting enzyme inhibitor} ]	[thiazide {thiazide diuretic} ] ** [htnhist {hypertension - history} ]	0.2	0.782608695652174
[persistwheez {persistent wheezing} ] ** [htnhist {hypertension - history} ]	[habitsnoring {habitual snoring} ] ** [thiazide {thiazide diuretic} ]	0.2	0.6666666666666666
