# Supplementary material for: Query-constraint-based mining of association rules for exploratory analysis of clinical datasets in the National Sleep Research Resource
Source: BMC Med Inform Decis Mak. 2018 Jul 23;18(Suppl 2):58. doi: 10.1186/s12911-018-0633-7 (PMC6069291; doi:10.1186/s12911-018-0633-7)
Supplement: Supplementary file 1 — Results obtained: Results.zip contains the results obtained by merged and unmerged methods for different query constraints across the five datasets in NSRR. (ZIP 199 kb) [file 12911_2018_633_MOESM1_ESM.zip › Results/cfs/merged/merged_CFS_h2blocker_K-100_C-0.6.csv]

left	right	#SUP:	#conf:
[habitsnoring {habitual snoring} ]	[htnhist {hypertension - history} ]	0.71875	0.7666666666666667
[habitsnoring {habitual snoring} ]	[persistwheez {persistent wheezing} ]	0.625	0.6666666666666666
[persistwheez {persistent wheezing} ]	[habitsnoring {habitual snoring} ] ** [htnhist {hypertension - history} ]	0.4375	0.6666666666666666
[habitsnoring {habitual snoring} ] ** [htnhist {hypertension - history} ]	[chroniccough {chronic cough} ]	0.4375	0.6086956521739131
[persistwheez {persistent wheezing} ]	[chroniccough {chronic cough} ] ** [habitsnoring {habitual snoring} ]	0.40625	0.6190476190476191
[chroniccough {chronic cough} ]	[persistwheez {persistent wheezing} ] ** [habitsnoring {habitual snoring} ] ** [htnhist {hypertension - history} ]	0.34375	0.6111111111111112
[depresshist {depression} ]	[habitsnoring {habitual snoring} ] ** [htnhist {hypertension - history} ]	0.28125	1.0
[cholloweragent {hypercholesterolemia} ]	[habitsnoring {habitual snoring} ] ** [plateletedagginh {platelet aggregation inhibitor} ]	0.28125	0.75
[plateletedagginh {platelet aggregation inhibitor} ]	[persistwheez {persistent wheezing} ] ** [habitsnoring {habitual snoring} ]	0.28125	0.6923076923076923
[plateletedagginh {platelet aggregation inhibitor} ]	[habitsnoring {habitual snoring} ] ** [cholloweragent {hypercholesterolemia} ]	0.28125	0.6923076923076923
[plateletedagginh {platelet aggregation inhibitor} ]	[habitsnoring {habitual snoring} ] ** [htnhist {hypertension - history} ]	0.28125	0.6923076923076923
[benzo {benzodiazepine} ]	[habitsnoring {habitual snoring} ] ** [htnhist {hypertension - history} ]	0.25	0.8888888888888888
[nsaid {nonsteroidal anti-inflammatory drug} ]	[htnhist {hypertension - history} ]	0.25	0.8888888888888888
[cholesthist {hypercholesterolemia - history} ]	[habitsnoring {habitual snoring} ] ** [htnhist {hypertension - history} ] ** [cholloweragent {hypercholesterolemia} ]	0.25	0.7272727272727273
[cholesthist {hypercholesterolemia - history} ]	[persistwheez {persistent wheezing} ] ** [habitsnoring {habitual snoring} ] ** [cholloweragent {hypercholesterolemia} ]	0.25	0.7272727272727273
[cholesthist {hypercholesterolemia - history} ]	[habitsnoring {habitual snoring} ] ** [plateletedagginh {platelet aggregation inhibitor} ]	0.25	0.7272727272727273
[habitsnoringfreq {habitual snoring - frequency} ]	[habitsnoring {habitual snoring} ] ** [htnhist {hypertension - history} ]	0.25	0.7272727272727273
[aceinh {angiotensin converting enzyme inhibitor} ]	[habitsnoring {habitual snoring} ] ** [thiazide {thiazide diuretic} ] ** [htnhist {hypertension - history} ]	0.25	0.6666666666666666
[cholloweragent {hypercholesterolemia} ]	[cholesthist {hypercholesterolemia - history} ] ** [habitsnoring {habitual snoring} ] ** [htnhist {hypertension - history} ]	0.25	0.6666666666666666
[aceinh {angiotensin converting enzyme inhibitor} ]	[chroniccough {chronic cough} ] ** [habitsnoring {habitual snoring} ] ** [htnhist {hypertension - history} ]	0.25	0.6666666666666666
[thiazide {thiazide diuretic} ]	[habitsnoring {habitual snoring} ] ** [htnhist {hypertension - history} ] ** [aceinh {angiotensin converting enzyme inhibitor} ]	0.25	0.6666666666666666
[cholloweragent {hypercholesterolemia} ]	[persistwheez {persistent wheezing} ] ** [cholesthist {hypercholesterolemia - history} ] ** [habitsnoring {habitual snoring} ]	0.25	0.6666666666666666
[thiazide {thiazide diuretic} ]	[persistwheez {persistent wheezing} ] ** [habitsnoring {habitual snoring} ] ** [htnhist {hypertension - history} ]	0.25	0.6666666666666666
[plateletedagginh {platelet aggregation inhibitor} ]	[chroniccough {chronic cough} ]	0.25	0.6153846153846154
[plateletedagginh {platelet aggregation inhibitor} ]	[cholesthist {hypercholesterolemia - history} ] ** [habitsnoring {habitual snoring} ]	0.25	0.6153846153846154
[dmhist {diabetes mellitus - history} ]	[chroniccough {chronic cough} ]	0.25	0.6153846153846154
[habitsnoring {habitual snoring} ] ** [htnhist {hypertension - history} ] ** [dmhist {diabetes mellitus - history} ]	[aceinh {angiotensin converting enzyme inhibitor} ]	0.21875	0.7
[habitsnoring {habitual snoring} ] ** [htnhist {hypertension - history} ] ** [dmhist {diabetes mellitus - history} ]	[thiazide {thiazide diuretic} ]	0.21875	0.7
[chroniccough {chronic cough} ] ** [persistwheez {persistent wheezing} ] ** [htnhist {hypertension - history} ]	[thiazide {thiazide diuretic} ]	0.21875	0.6363636363636364
