# Supplementary material for: Query-constraint-based mining of association rules for exploratory analysis of clinical datasets in the National Sleep Research Resource
Source: BMC Med Inform Decis Mak. 2018 Jul 23;18(Suppl 2):58. doi: 10.1186/s12911-018-0633-7 (PMC6069291; doi:10.1186/s12911-018-0633-7)
Supplement: Supplementary file 1 — Results obtained: Results.zip contains the results obtained by merged and unmerged methods for different query constraints across the five datasets in NSRR. (ZIP 199 kb) [file 12911_2018_633_MOESM1_ESM.zip › Results/cfs/merged/merged_CFS_cancerhist_K-100_C-0.6.csv]

left	right	#SUP:	#conf:
[habitsnoring {habitual snoring} ]	[htnhist {hypertension - history} ]	0.4523809523809524	0.6129032258064516
[htnhist {hypertension - history} ]	[thiazide {thiazide diuretic} ]	0.42857142857142855	0.6923076923076923
[chroniccough {chronic cough} ]	[htnhist {hypertension - history} ]	0.38095238095238093	0.7272727272727273
[htnhist {hypertension - history} ]	[chroniccough {chronic cough} ]	0.38095238095238093	0.6153846153846154
[persistwheez {persistent wheezing} ]	[noctwheez {nocturnal wheezing} ]	0.30952380952380953	0.65
[persistwheez {persistent wheezing} ]	[plateletedagginh {platelet aggregation inhibitor} ]	0.30952380952380953	0.65
[thiazide {thiazide diuretic} ]	[htnhist {hypertension - history} ] ** [aceinh {angiotensin converting enzyme inhibitor} ]	0.2857142857142857	0.6666666666666666
[thiazide {thiazide diuretic} ]	[chroniccough {chronic cough} ] ** [htnhist {hypertension - history} ]	0.2857142857142857	0.6666666666666666
[cholesthist {hypercholesterolemia - history} ]	[plateletedagginh {platelet aggregation inhibitor} ]	0.2619047619047619	0.6875
[thiazide {thiazide diuretic} ]	[htnhist {hypertension - history} ] ** [plateletedagginh {platelet aggregation inhibitor} ]	0.2619047619047619	0.6111111111111112
[cholesthist {hypercholesterolemia - history} ]	[cholloweragent {hypercholesterolemia} ]	0.23809523809523808	0.625
[cholesthist {hypercholesterolemia - history} ] ** [plateletedagginh {platelet aggregation inhibitor} ]	[habitsnoring {habitual snoring} ]	0.21428571428571427	0.8181818181818182
[arrhythmiahist {cardiac arrhythmia - history} ]	[thiazide {thiazide diuretic} ] ** [htnhist {hypertension - history} ]	0.21428571428571427	0.8181818181818182
[chroniccough {chronic cough} ] ** [thiazide {thiazide diuretic} ]	[habitsnoring {habitual snoring} ] ** [htnhist {hypertension - history} ]	0.21428571428571427	0.75
[dmhist {diabetes mellitus - history} ]	[plateletedagginh {platelet aggregation inhibitor} ]	0.21428571428571427	0.6923076923076923
[cholloweragent {hypercholesterolemia} ]	[plateletedagginh {platelet aggregation inhibitor} ]	0.21428571428571427	0.6923076923076923
[htnhist {hypertension - history} ] ** [plateletedagginh {platelet aggregation inhibitor} ]	[aceinh {angiotensin converting enzyme inhibitor} ]	0.21428571428571427	0.6428571428571429
[aceinh {angiotensin converting enzyme inhibitor} ]	[habitsnoring {habitual snoring} ] ** [thiazide {thiazide diuretic} ] ** [htnhist {hypertension - history} ]	0.21428571428571427	0.6
[aceinh {angiotensin converting enzyme inhibitor} ]	[htnhist {hypertension - history} ] ** [plateletedagginh {platelet aggregation inhibitor} ]	0.21428571428571427	0.6
[aceinh {angiotensin converting enzyme inhibitor} ]	[chroniccough {chronic cough} ] ** [htnhist {hypertension - history} ]	0.21428571428571427	0.6
[noctwheez {nocturnal wheezing} ] ** [plateletedagginh {platelet aggregation inhibitor} ]	[persistwheez {persistent wheezing} ]	0.19047619047619047	1.0
[plateletedagginh {platelet aggregation inhibitor} ] ** [cholloweragent {hypercholesterolemia} ]	[habitsnoring {habitual snoring} ]	0.19047619047619047	0.8888888888888888
[cholesthist {hypercholesterolemia - history} ] ** [cholloweragent {hypercholesterolemia} ]	[htnhist {hypertension - history} ]	0.19047619047619047	0.8
[htnhist {hypertension - history} ] ** [cholloweragent {hypercholesterolemia} ]	[cholesthist {hypercholesterolemia - history} ]	0.19047619047619047	0.8
[persistwheez {persistent wheezing} ] ** [htnhist {hypertension - history} ]	[aceinh {angiotensin converting enzyme inhibitor} ]	0.19047619047619047	0.7272727272727273
[thiazide {thiazide diuretic} ] ** [aceinh {angiotensin converting enzyme inhibitor} ]	[cholesthist {hypercholesterolemia - history} ]	0.19047619047619047	0.6666666666666666
[persistwheez {persistent wheezing} ] ** [plateletedagginh {platelet aggregation inhibitor} ]	[cholesthist {hypercholesterolemia - history} ]	0.19047619047619047	0.6153846153846154
