# Supplementary material for: Query-constraint-based mining of association rules for exploratory analysis of clinical datasets in the National Sleep Research Resource
Source: BMC Med Inform Decis Mak. 2018 Jul 23;18(Suppl 2):58. doi: 10.1186/s12911-018-0633-7 (PMC6069291; doi:10.1186/s12911-018-0633-7)
Supplement: Supplementary file 1 — Results obtained: Results.zip contains the results obtained by merged and unmerged methods for different query constraints across the five datasets in NSRR. (ZIP 199 kb) [file 12911_2018_633_MOESM1_ESM.zip › Results/cfs/merged/merged_CFS_cvdishist_K-100_C-0.6.csv]

left	right	#SUP:	#conf:
[habitsnoring {habitual snoring} ]	[htnhist {hypertension - history} ]	0.7083333333333334	0.8095238095238095
[htnhist {hypertension - history} ]	[persistwheez {persistent wheezing} ]	0.5	0.631578947368421
[htnhist {hypertension - history} ]	[dmhist {diabetes mellitus - history} ]	0.4791666666666667	0.6052631578947368
[persistwheez {persistent wheezing} ]	[habitsnoring {habitual snoring} ] ** [htnhist {hypertension - history} ]	0.4375	0.7241379310344828
[habitsnoring {habitual snoring} ] ** [htnhist {hypertension - history} ]	[aceinh {angiotensin converting enzyme inhibitor} ]	0.4375	0.6176470588235294
[plateletedagginh {platelet aggregation inhibitor} ]	[habitsnoring {habitual snoring} ] ** [htnhist {hypertension - history} ]	0.375	0.8181818181818182
[persistwheez {persistent wheezing} ]	[chroniccough {chronic cough} ] ** [htnhist {hypertension - history} ]	0.375	0.6206896551724138
[noctwheez {nocturnal wheezing} ]	[persistwheez {persistent wheezing} ] ** [htnhist {hypertension - history} ]	0.3333333333333333	0.9411764705882353
[persistwheez {persistent wheezing} ] ** [htnhist {hypertension - history} ]	[noctwheez {nocturnal wheezing} ]	0.3333333333333333	0.6666666666666666
[cholesthist {hypercholesterolemia - history} ]	[habitsnoring {habitual snoring} ] ** [htnhist {hypertension - history} ]	0.3125	0.8333333333333334
[thiazide {thiazide diuretic} ]	[habitsnoring {habitual snoring} ] ** [htnhist {hypertension - history} ] ** [aceinh {angiotensin converting enzyme inhibitor} ]	0.3125	0.7142857142857143
[aceinh {angiotensin converting enzyme inhibitor} ]	[habitsnoring {habitual snoring} ] ** [thiazide {thiazide diuretic} ] ** [htnhist {hypertension - history} ]	0.3125	0.6818181818181818
[chroniccough {chronic cough} ]	[persistwheez {persistent wheezing} ] ** [habitsnoring {habitual snoring} ] ** [htnhist {hypertension - history} ]	0.3125	0.6521739130434783
[persistwheez {persistent wheezing} ] ** [htnhist {hypertension - history} ]	[chroniccough {chronic cough} ] ** [habitsnoring {habitual snoring} ]	0.3125	0.625
[betablocker {beta-adrenergic blocker} ]	[habitsnoring {habitual snoring} ] ** [htnhist {hypertension - history} ]	0.2916666666666667	1.0
[tiahist {transient ischemic attack} ]	[habitsnoring {habitual snoring} ]	0.2916666666666667	0.875
[thiazide {thiazide diuretic} ]	[persistwheez {persistent wheezing} ] ** [htnhist {hypertension - history} ]	0.2916666666666667	0.6666666666666666
[chroniccough {chronic cough} ]	[noctwheez {nocturnal wheezing} ] ** [persistwheez {persistent wheezing} ]	0.2916666666666667	0.6086956521739131
[noctwheez {nocturnal wheezing} ] ** [htnhist {hypertension - history} ]	[chroniccough {chronic cough} ] ** [persistwheez {persistent wheezing} ]	0.2708333333333333	0.8125
[habitsnoring {habitual snoring} ] ** [thiazide {thiazide diuretic} ]	[htnhist {hypertension - history} ] ** [dmhist {diabetes mellitus - history} ]	0.2708333333333333	0.65
[chroniccough {chronic cough} ] ** [persistwheez {persistent wheezing} ]	[noctwheez {nocturnal wheezing} ] ** [htnhist {hypertension - history} ]	0.2708333333333333	0.65
[habitsnoring {habitual snoring} ] ** [htnhist {hypertension - history} ] ** [dmhist {diabetes mellitus - history} ]	[thiazide {thiazide diuretic} ]	0.2708333333333333	0.6190476190476191
[habitsnoring {habitual snoring} ] ** [aceinh {angiotensin converting enzyme inhibitor} ]	[htnhist {hypertension - history} ] ** [dmhist {diabetes mellitus - history} ]	0.2708333333333333	0.6190476190476191
