# Supplementary material for: Query-constraint-based mining of association rules for exploratory analysis of clinical datasets in the National Sleep Research Resource
Source: BMC Med Inform Decis Mak. 2018 Jul 23;18(Suppl 2):58. doi: 10.1186/s12911-018-0633-7 (PMC6069291; doi:10.1186/s12911-018-0633-7)
Supplement: Supplementary file 1 — Results obtained: Results.zip contains the results obtained by merged and unmerged methods for different query constraints across the five datasets in NSRR. (ZIP 199 kb) [file 12911_2018_633_MOESM1_ESM.zip › Results/cfs/merged/merged_CFS_tiahist_K-100_C-0.6.csv]

left	right	#SUP:	#conf:
[htnhist {hypertension - history} ]	[habitsnoring {habitual snoring} ] ** [dmhist {diabetes mellitus - history} ]	0.6190476190476191	0.7222222222222222
[habitsnoring {habitual snoring} ]	[htnhist {hypertension - history} ] ** [dmhist {diabetes mellitus - history} ]	0.6190476190476191	0.6842105263157895
[cvdishist {cardiovascular disease - history} ]	[habitsnoring {habitual snoring} ] ** [htnhist {hypertension - history} ]	0.5714285714285714	0.75
[htnhist {hypertension - history} ]	[habitsnoring {habitual snoring} ] ** [plateletedagginh {platelet aggregation inhibitor} ]	0.5714285714285714	0.6666666666666666
[htnhist {hypertension - history} ]	[habitsnoring {habitual snoring} ] ** [cvdishist {cardiovascular disease - history} ]	0.5714285714285714	0.6666666666666666
[habitsnoring {habitual snoring} ]	[htnhist {hypertension - history} ] ** [plateletedagginh {platelet aggregation inhibitor} ]	0.5714285714285714	0.631578947368421
[habitsnoring {habitual snoring} ]	[htnhist {hypertension - history} ] ** [cvdishist {cardiovascular disease - history} ]	0.5714285714285714	0.631578947368421
[htnhist {hypertension - history} ]	[habitsnoring {habitual snoring} ] ** [aceinh {angiotensin converting enzyme inhibitor} ]	0.5238095238095238	0.6111111111111112
[htnhist {hypertension - history} ]	[chroniccough {chronic cough} ]	0.5238095238095238	0.6111111111111112
[htnhist {hypertension - history} ]	[persistwheez {persistent wheezing} ]	0.5238095238095238	0.6111111111111112
[persistwheez {persistent wheezing} ]	[habitsnoring {habitual snoring} ] ** [htnhist {hypertension - history} ]	0.47619047619047616	0.9090909090909091
[plateletedagginh {platelet aggregation inhibitor} ]	[habitsnoring {habitual snoring} ] ** [htnhist {hypertension - history} ] ** [dmhist {diabetes mellitus - history} ]	0.47619047619047616	0.7692307692307693
[dmhist {diabetes mellitus - history} ]	[habitsnoring {habitual snoring} ] ** [htnhist {hypertension - history} ] ** [plateletedagginh {platelet aggregation inhibitor} ]	0.47619047619047616	0.7142857142857143
[persistwheez {persistent wheezing} ]	[noctwheez {nocturnal wheezing} ] ** [htnhist {hypertension - history} ]	0.42857142857142855	0.8181818181818182
[chroniccough {chronic cough} ]	[habitsnoring {habitual snoring} ] ** [htnhist {hypertension - history} ] ** [plateletedagginh {platelet aggregation inhibitor} ]	0.42857142857142855	0.75
[aceinh {angiotensin converting enzyme inhibitor} ]	[htnhist {hypertension - history} ] ** [cvdishist {cardiovascular disease - history} ]	0.42857142857142855	0.75
[plateletedagginh {platelet aggregation inhibitor} ]	[chroniccough {chronic cough} ] ** [habitsnoring {habitual snoring} ] ** [htnhist {hypertension - history} ]	0.42857142857142855	0.6923076923076923
[dmhist {diabetes mellitus - history} ]	[habitsnoring {habitual snoring} ] ** [cvdishist {cardiovascular disease - history} ]	0.42857142857142855	0.6428571428571429
[thiazide {thiazide diuretic} ]	[habitsnoring {habitual snoring} ] ** [htnhist {hypertension - history} ] ** [plateletedagginh {platelet aggregation inhibitor} ]	0.38095238095238093	0.8888888888888888
[noctwheez {nocturnal wheezing} ]	[persistwheez {persistent wheezing} ] ** [habitsnoring {habitual snoring} ] ** [htnhist {hypertension - history} ]	0.38095238095238093	0.8888888888888888
[habitsnoring {habitual snoring} ] ** [plateletedagginh {platelet aggregation inhibitor} ]	[thiazide {thiazide diuretic} ]	0.38095238095238093	0.6666666666666666
[htnhist {hypertension - history} ] ** [plateletedagginh {platelet aggregation inhibitor} ]	[thiazide {thiazide diuretic} ]	0.38095238095238093	0.6666666666666666
[aceinh {angiotensin converting enzyme inhibitor} ]	[habitsnoring {habitual snoring} ] ** [thiazide {thiazide diuretic} ] ** [htnhist {hypertension - history} ]	0.38095238095238093	0.6666666666666666
[aceinh {angiotensin converting enzyme inhibitor} ]	[habitsnoring {habitual snoring} ] ** [htnhist {hypertension - history} ] ** [dmhist {diabetes mellitus - history} ]	0.38095238095238093	0.6666666666666666
