# Supplementary material for: Query-constraint-based mining of association rules for exploratory analysis of clinical datasets in the National Sleep Research Resource
Source: BMC Med Inform Decis Mak. 2018 Jul 23;18(Suppl 2):58. doi: 10.1186/s12911-018-0633-7 (PMC6069291; doi:10.1186/s12911-018-0633-7)
Supplement: Supplementary file 1 — Results obtained: Results.zip contains the results obtained by merged and unmerged methods for different query constraints across the five datasets in NSRR. (ZIP 199 kb) [file 12911_2018_633_MOESM1_ESM.zip › Results/cfs/merged/merged_CFS_tzd_K-100_C-0.6.csv]

left	right	#SUP:	#conf:
[habitsnoring {habitual snoring} ]	[htnhist {hypertension - history} ] ** [dmhist {diabetes mellitus - history} ]	0.8253968253968254	0.8666666666666667
[dmhist {diabetes mellitus - history} ]	[htnhist {hypertension - history} ] ** [aceinh {angiotensin converting enzyme inhibitor} ]	0.6031746031746031	0.6031746031746031
[htnhist {hypertension - history} ]	[habitsnoring {habitual snoring} ] ** [aceinh {angiotensin converting enzyme inhibitor} ] ** [dmhist {diabetes mellitus - history} ]	0.5555555555555556	0.6363636363636364
[htnhist {hypertension - history} ]	[habitsnoring {habitual snoring} ] ** [thiazide {thiazide diuretic} ] ** [dmhist {diabetes mellitus - history} ]	0.5238095238095238	0.6
[htnhist {hypertension - history} ]	[plateletedagginh {platelet aggregation inhibitor} ] ** [dmhist {diabetes mellitus - history} ]	0.5238095238095238	0.6
[persistwheez {persistent wheezing} ]	[habitsnoring {habitual snoring} ] ** [htnhist {hypertension - history} ] ** [dmhist {diabetes mellitus - history} ]	0.4603174603174603	0.8529411764705882
[chroniccough {chronic cough} ]	[habitsnoring {habitual snoring} ] ** [htnhist {hypertension - history} ] ** [dmhist {diabetes mellitus - history} ]	0.3968253968253968	0.8333333333333334
[cholesthist {hypercholesterolemia - history} ]	[habitsnoring {habitual snoring} ] ** [htnhist {hypertension - history} ] ** [dmhist {diabetes mellitus - history} ]	0.38095238095238093	0.7741935483870968
[thiazide {thiazide diuretic} ]	[habitsnoring {habitual snoring} ] ** [htnhist {hypertension - history} ] ** [aceinh {angiotensin converting enzyme inhibitor} ] ** [dmhist {diabetes mellitus - history} ]	0.38095238095238093	0.7058823529411765
[plateletedagginh {platelet aggregation inhibitor} ]	[htnhist {hypertension - history} ] ** [aceinh {angiotensin converting enzyme inhibitor} ] ** [dmhist {diabetes mellitus - history} ]	0.38095238095238093	0.6486486486486487
[aceinh {angiotensin converting enzyme inhibitor} ]	[habitsnoring {habitual snoring} ] ** [htnhist {hypertension - history} ] ** [thiazide {thiazide diuretic} ] ** [dmhist {diabetes mellitus - history} ]	0.38095238095238093	0.631578947368421
[aceinh {angiotensin converting enzyme inhibitor} ]	[htnhist {hypertension - history} ] ** [plateletedagginh {platelet aggregation inhibitor} ] ** [dmhist {diabetes mellitus - history} ]	0.38095238095238093	0.631578947368421
[habitsnoringfreq {habitual snoring - frequency} ]	[habitsnoring {habitual snoring} ] ** [dmhist {diabetes mellitus - history} ]	0.36507936507936506	1.0
[thiazide {thiazide diuretic} ]	[habitsnoring {habitual snoring} ] ** [htnhist {hypertension - history} ] ** [plateletedagginh {platelet aggregation inhibitor} ] ** [dmhist {diabetes mellitus - history} ]	0.36507936507936506	0.6764705882352942
[plateletedagginh {platelet aggregation inhibitor} ]	[habitsnoring {habitual snoring} ] ** [htnhist {hypertension - history} ] ** [thiazide {thiazide diuretic} ] ** [dmhist {diabetes mellitus - history} ]	0.36507936507936506	0.6216216216216216
[cholloweragent {hypercholesterolemia} ]	[habitsnoring {habitual snoring} ] ** [htnhist {hypertension - history} ] ** [dmhist {diabetes mellitus - history} ]	0.3492063492063492	0.9166666666666666
