# Supplementary material for: Query-constraint-based mining of association rules for exploratory analysis of clinical datasets in the National Sleep Research Resource
Source: BMC Med Inform Decis Mak. 2018 Jul 23;18(Suppl 2):58. doi: 10.1186/s12911-018-0633-7 (PMC6069291; doi:10.1186/s12911-018-0633-7)
Supplement: Supplementary file 1 — Results obtained: Results.zip contains the results obtained by merged and unmerged methods for different query constraints across the five datasets in NSRR. (ZIP 199 kb) [file 12911_2018_633_MOESM1_ESM.zip › Results/heartbeat/unmerged/unmerged_HEARTBEAT_dmhist_K-100_C-0.6.csv]

left	right	#SUP:	#conf:
[depresshist {depression} ]	[htnhist {hypertension - history} ] ** [cholesthist {hypercholesterolemia - history} ]	0.30714285714285716	0.8269230769230769
