# Supplementary material for: Query-constraint-based mining of association rules for exploratory analysis of clinical datasets in the National Sleep Research Resource
Source: BMC Med Inform Decis Mak. 2018 Jul 23;18(Suppl 2):58. doi: 10.1186/s12911-018-0633-7 (PMC6069291; doi:10.1186/s12911-018-0633-7)
Supplement: Supplementary file 1 — Results obtained: Results.zip contains the results obtained by merged and unmerged methods for different query constraints across the five datasets in NSRR. (ZIP 199 kb) [file 12911_2018_633_MOESM1_ESM.zip › Results/heartbeat/unmerged/unmerged_HEARTBEAT_cholesthist_K-100_C-0.6.csv]

left	right	#SUP:	#conf:
[depresshist {depression} ]	[habitsnoring {habitual snoring} ]	0.2902097902097902	0.9120879120879121
[habitsnoring {habitual snoring} ] ** [dmhist {diabetes mellitus - history} ]	[habitsnoring {habitual snoring} ]	0.1888111888111888	1.0
[anixietyhist {anxiety disorder} ]	[habitsnoring {habitual snoring} ]	0.17132867132867133	0.9074074074074074
