# Supplementary material for: Query-constraint-based mining of association rules for exploratory analysis of clinical datasets in the National Sleep Research Resource
Source: BMC Med Inform Decis Mak. 2018 Jul 23;18(Suppl 2):58. doi: 10.1186/s12911-018-0633-7 (PMC6069291; doi:10.1186/s12911-018-0633-7)
Supplement: Supplementary file 1 — Results obtained: Results.zip contains the results obtained by merged and unmerged methods for different query constraints across the five datasets in NSRR. (ZIP 199 kb) [file 12911_2018_633_MOESM1_ESM.zip › Results/heartbeat/unmerged/unmerged_HEARTBEAT_asthmahist_K-100_C-0.6.csv]

left	right	#SUP:	#conf:
[dmhist {diabetes mellitus - history} ]	[habitsnoring {habitual snoring} ] ** [htnhist {hypertension - history} ] ** [cholesthist {hypercholesterolemia - history} ]	0.43478260869565216	0.7142857142857143
[habitsnoring {habitual snoring} ] ** [htnhist {hypertension - history} ]	[habitsnoring {habitual snoring} ] ** [htnhist {hypertension - history} ] ** [cholesthist {hypercholesterolemia - history} ]	0.3695652173913043	0.8947368421052632
[copdhist {chronic obstructive pulmonary disease/emphysema - history} ]	[cholesthist {hypercholesterolemia - history} ]	0.34782608695652173	0.9411764705882353
[depresshist {depression} ]	[habitsnoring {habitual snoring} ]	0.32608695652173914	0.9375
[depresshist {depression} ]	[cholesthist {hypercholesterolemia - history} ]	0.32608695652173914	0.9375
[depresshist {depression} ]	[htnhist {hypertension - history} ]	0.32608695652173914	0.9375
[copdhist {chronic obstructive pulmonary disease/emphysema - history} ]	[htnhist {hypertension - history} ]	0.32608695652173914	0.8823529411764706
