# Supplementary material for: Query-constraint-based mining of association rules for exploratory analysis of clinical datasets in the National Sleep Research Resource
Source: BMC Med Inform Decis Mak. 2018 Jul 23;18(Suppl 2):58. doi: 10.1186/s12911-018-0633-7 (PMC6069291; doi:10.1186/s12911-018-0633-7)
Supplement: Supplementary file 1 — Results obtained: Results.zip contains the results obtained by merged and unmerged methods for different query constraints across the five datasets in NSRR. (ZIP 199 kb) [file 12911_2018_633_MOESM1_ESM.zip › Results/heartbeat/merged/merged_HEARTBEAT_htnhist_K-100_C-0.6.csv]

left	right	#SUP:	#conf:
[dmhist {diabetes mellitus - history} ]	[cholesthist {hypercholesterolemia - history} ]	0.3993174061433447	0.8863636363636364
[dmhist {diabetes mellitus - history} ]	[habitsnoring {habitual snoring} ]	0.3890784982935154	0.8636363636363636
[depresshist {depression} ]	[habitsnoring {habitual snoring} ]	0.29692832764505117	0.9157894736842105
[mihist {myocardial infarction - history} ]	[cholesthist {hypercholesterolemia - history} ]	0.29692832764505117	0.8969072164948454
[depresshist {depression} ]	[cholesthist {hypercholesterolemia - history} ]	0.2935153583617747	0.9052631578947369
[copdhist {chronic obstructive pulmonary disease/emphysema - history} ]	[cholesthist {hypercholesterolemia - history} ]	0.18771331058020477	0.9322033898305084
[copdhist {chronic obstructive pulmonary disease/emphysema - history} ]	[habitsnoring {habitual snoring} ]	0.16382252559726962	0.8135593220338984
[anixietyhist {anxiety disorder} ]	[cholesthist {hypercholesterolemia - history} ] ** [habitsnoring {habitual snoring} ]	0.16040955631399317	0.7580645161290323
[anixietyhist {anxiety disorder} ]	[depresshist {depression} ] ** [habitsnoring {habitual snoring} ]	0.15017064846416384	0.7096774193548387
[anixietyhist {anxiety disorder} ]	[cholesthist {hypercholesterolemia - history} ] ** [depresshist {depression} ]	0.13993174061433447	0.6612903225806451
[cancerhist {cancer - history} ]	[cholesthist {hypercholesterolemia - history} ] ** [habitsnoring {habitual snoring} ]	0.13651877133105803	0.8333333333333334
[depresshist {depression} ] ** [dmhist {diabetes mellitus - history} ]	[cholesthist {hypercholesterolemia - history} ] ** [habitsnoring {habitual snoring} ]	0.12627986348122866	0.7254901960784313
[asthmahist {asthma} ]	[cholesthist {hypercholesterolemia - history} ] ** [habitsnoring {habitual snoring} ]	0.12286689419795221	0.8181818181818182
[migrainehist {migraine headache} ]	[cholesthist {hypercholesterolemia - history} ]	0.11604095563139932	0.9714285714285714
[migrainehist {migraine headache} ]	[habitsnoring {habitual snoring} ]	0.11262798634812286	0.9428571428571428
[afibhist {atrial fibrillation - history} ]	[cholesthist {hypercholesterolemia - history} ]	0.09897610921501707	0.90625
[mihist {myocardial infarction - history} ] ** [depresshist {depression} ]	[cholesthist {hypercholesterolemia - history} ] ** [habitsnoring {habitual snoring} ]	0.09556313993174062	0.7777777777777778
[afibhist {atrial fibrillation - history} ]	[habitsnoring {habitual snoring} ]	0.09215017064846416	0.84375
[asthmahist {asthma} ]	[dmhist {diabetes mellitus - history} ]	0.09215017064846416	0.6136363636363636
[tiahist {transient ischemic attack} ]	[cholesthist {hypercholesterolemia - history} ] ** [habitsnoring {habitual snoring} ]	0.07167235494880546	0.84
