# Supplementary material for: Query-constraint-based mining of association rules for exploratory analysis of clinical datasets in the National Sleep Research Resource
Source: BMC Med Inform Decis Mak. 2018 Jul 23;18(Suppl 2):58. doi: 10.1186/s12911-018-0633-7 (PMC6069291; doi:10.1186/s12911-018-0633-7)
Supplement: Supplementary file 1 — Results obtained: Results.zip contains the results obtained by merged and unmerged methods for different query constraints across the five datasets in NSRR. (ZIP 199 kb) [file 12911_2018_633_MOESM1_ESM.zip › Results/heartbeat/merged/merged_HEARTBEAT_cholesthist_K-100_C-0.6.csv]

left	right	#SUP:	#conf:
[dmhist {diabetes mellitus - history} ]	[habitsnoring {habitual snoring} ]	0.3776223776223776	0.864
[mihist {myocardial infarction - history} ]	[htnhist {hypertension - history} ]	0.3041958041958042	0.9456521739130435
[depresshist {depression} ]	[htnhist {hypertension - history} ]	0.3006993006993007	0.945054945054945
[depresshist {depression} ]	[habitsnoring {habitual snoring} ]	0.2902097902097902	0.9120879120879121
[copdhist {chronic obstructive pulmonary disease/emphysema - history} ]	[habitsnoring {habitual snoring} ] ** [htnhist {hypertension - history} ]	0.15734265734265734	0.7627118644067796
[cancerhist {cancer - history} ]	[htnhist {hypertension - history} ]	0.14685314685314685	1.0
[anixietyhist {anxiety disorder} ]	[depresshist {depression} ] ** [habitsnoring {habitual snoring} ] ** [htnhist {hypertension - history} ]	0.13286713286713286	0.7037037037037037
[asthmahist {asthma} ]	[habitsnoring {habitual snoring} ] ** [htnhist {hypertension - history} ]	0.1258741258741259	0.8571428571428571
[migrainehist {migraine headache} ]	[habitsnoring {habitual snoring} ] ** [htnhist {hypertension - history} ]	0.11188811188811189	0.8888888888888888
[afibhist {atrial fibrillation - history} ]	[htnhist {hypertension - history} ]	0.10139860139860139	0.90625
[afibhist {atrial fibrillation - history} ]	[habitsnoring {habitual snoring} ]	0.0944055944055944	0.84375
[tiahist {transient ischemic attack} ]	[htnhist {hypertension - history} ]	0.08041958041958042	0.9583333333333334
[tiahist {transient ischemic attack} ]	[habitsnoring {habitual snoring} ]	0.07692307692307693	0.9166666666666666
[ppmhist {pacemaker placement} ]	[htnhist {hypertension - history} ]	0.06643356643356643	0.95
