# Supplementary material for: Query-constraint-based mining of association rules for exploratory analysis of clinical datasets in the National Sleep Research Resource
Source: BMC Med Inform Decis Mak. 2018 Jul 23;18(Suppl 2):58. doi: 10.1186/s12911-018-0633-7 (PMC6069291; doi:10.1186/s12911-018-0633-7)
Supplement: Supplementary file 1 — Results obtained: Results.zip contains the results obtained by merged and unmerged methods for different query constraints across the five datasets in NSRR. (ZIP 199 kb) [file 12911_2018_633_MOESM1_ESM.zip › Results/heartbeat/merged/merged_HEARTBEAT_anixietyhist_K-100_C-0.6.csv]

left	right	#SUP:	#conf:
[cholesthist {hypercholesterolemia - history} ]	[depresshist {depression} ] ** [habitsnoring {habitual snoring} ] ** [htnhist {hypertension - history} ]	0.59375	0.7037037037037037
[habitsnoring {habitual snoring} ]	[cholesthist {hypercholesterolemia - history} ] ** [depresshist {depression} ] ** [htnhist {hypertension - history} ]	0.59375	0.6551724137931034
[htnhist {hypertension - history} ]	[cholesthist {hypercholesterolemia - history} ] ** [depresshist {depression} ] ** [habitsnoring {habitual snoring} ]	0.59375	0.6129032258064516
[dmhist {diabetes mellitus - history} ]	[depresshist {depression} ] ** [habitsnoring {habitual snoring} ] ** [htnhist {hypertension - history} ]	0.34375	0.7096774193548387
[mihist {myocardial infarction - history} ]	[depresshist {depression} ] ** [habitsnoring {habitual snoring} ] ** [htnhist {hypertension - history} ]	0.25	0.6956521739130435
[mihist {myocardial infarction - history} ]	[cholesthist {hypercholesterolemia - history} ] ** [depresshist {depression} ] ** [htnhist {hypertension - history} ]	0.25	0.6956521739130435
[depresshist {depression} ] ** [dmhist {diabetes mellitus - history} ]	[cholesthist {hypercholesterolemia - history} ] ** [habitsnoring {habitual snoring} ] ** [htnhist {hypertension - history} ]	0.25	0.6666666666666666
