# Supplementary material for: Query-constraint-based mining of association rules for exploratory analysis of clinical datasets in the National Sleep Research Resource
Source: BMC Med Inform Decis Mak. 2018 Jul 23;18(Suppl 2):58. doi: 10.1186/s12911-018-0633-7 (PMC6069291; doi:10.1186/s12911-018-0633-7)
Supplement: Supplementary file 1 — Results obtained: Results.zip contains the results obtained by merged and unmerged methods for different query constraints across the five datasets in NSRR. (ZIP 199 kb) [file 12911_2018_633_MOESM1_ESM.zip › Results/heartbeat/merged/merged_HEARTBEAT_migrainehist_K-100_C-0.6.csv]

left	right	#SUP:	#conf:
[depresshist {depression} ]	[htnhist {hypertension - history} ] ** [anixietyhist {anxiety disorder} ]	0.2702702702702703	0.625
[dmhist {diabetes mellitus - history} ]	[depresshist {depression} ] ** [htnhist {hypertension - history} ]	0.24324324324324326	0.6428571428571429
[asthmahist {asthma} ]	[cholesthist {hypercholesterolemia - history} ] ** [habitsnoring {habitual snoring} ] ** [htnhist {hypertension - history} ]	0.21621621621621623	1.0
[anixietyhist {anxiety disorder} ]	[habitsnoring {habitual snoring} ] ** [htnhist {hypertension - history} ] ** [cholesthist {hypercholesterolemia - history} ] ** [depresshist {depression} ]	0.21621621621621623	0.6666666666666666
[htnhist {hypertension - history} ] ** [dmhist {diabetes mellitus - history} ]	[cholesthist {hypercholesterolemia - history} ] ** [depresshist {depression} ]	0.21621621621621623	0.6153846153846154
[htnhist {hypertension - history} ] ** [dmhist {diabetes mellitus - history} ]	[depresshist {depression} ] ** [habitsnoring {habitual snoring} ]	0.21621621621621623	0.6153846153846154
[depresshist {depression} ] ** [dmhist {diabetes mellitus - history} ]	[cholesthist {hypercholesterolemia - history} ] ** [habitsnoring {habitual snoring} ] ** [htnhist {hypertension - history} ]	0.1891891891891892	0.7777777777777778
[copdhist {chronic obstructive pulmonary disease/emphysema - history} ]	[cholesthist {hypercholesterolemia - history} ] ** [habitsnoring {habitual snoring} ] ** [htnhist {hypertension - history} ]	0.16216216216216217	1.0
[cancerhist {cancer - history} ]	[cholesthist {hypercholesterolemia - history} ] ** [habitsnoring {habitual snoring} ] ** [htnhist {hypertension - history} ]	0.16216216216216217	1.0
[depresshist {depression} ] ** [anixietyhist {anxiety disorder} ]	[htnhist {hypertension - history} ] ** [dmhist {diabetes mellitus - history} ]	0.16216216216216217	0.6
