# Supplementary material for: Query-constraint-based mining of association rules for exploratory analysis of clinical datasets in the National Sleep Research Resource
Source: BMC Med Inform Decis Mak. 2018 Jul 23;18(Suppl 2):58. doi: 10.1186/s12911-018-0633-7 (PMC6069291; doi:10.1186/s12911-018-0633-7)
Supplement: Supplementary file 1 — Results obtained: Results.zip contains the results obtained by merged and unmerged methods for different query constraints across the five datasets in NSRR. (ZIP 199 kb) [file 12911_2018_633_MOESM1_ESM.zip › Results/heartbeat/merged/merged_HEARTBEAT_asthmahist_K-100_C-0.6.csv]

left	right	#SUP:	#conf:
[htnhist {hypertension - history} ]	[dmhist {diabetes mellitus - history} ]	0.5869565217391305	0.6136363636363636
[copdhist {chronic obstructive pulmonary disease/emphysema - history} ]	[cholesthist {hypercholesterolemia - history} ] ** [habitsnoring {habitual snoring} ] ** [htnhist {hypertension - history} ]	0.2826086956521739	0.6842105263157895
[depresshist {depression} ]	[habitsnoring {habitual snoring} ] ** [htnhist {hypertension - history} ] ** [dmhist {diabetes mellitus - history} ]	0.21739130434782608	0.625
[depresshist {depression} ]	[cholesthist {hypercholesterolemia - history} ] ** [htnhist {hypertension - history} ] ** [dmhist {diabetes mellitus - history} ]	0.21739130434782608	0.625
[depresshist {depression} ]	[copdhist {chronic obstructive pulmonary disease/emphysema - history} ] ** [cholesthist {hypercholesterolemia - history} ]	0.21739130434782608	0.625
[depresshist {depression} ] ** [dmhist {diabetes mellitus - history} ]	[cholesthist {hypercholesterolemia - history} ] ** [habitsnoring {habitual snoring} ] ** [htnhist {hypertension - history} ]	0.1956521739130435	0.8181818181818182
[depresshist {depression} ] ** [htnhist {hypertension - history} ]	[cholesthist {hypercholesterolemia - history} ] ** [habitsnoring {habitual snoring} ] ** [dmhist {diabetes mellitus - history} ]	0.1956521739130435	0.6
