# Supplementary material for: Query-constraint-based mining of association rules for exploratory analysis of clinical datasets in the National Sleep Research Resource
Source: BMC Med Inform Decis Mak. 2018 Jul 23;18(Suppl 2):58. doi: 10.1186/s12911-018-0633-7 (PMC6069291; doi:10.1186/s12911-018-0633-7)
Supplement: Supplementary file 1 — Results obtained: Results.zip contains the results obtained by merged and unmerged methods for different query constraints across the five datasets in NSRR. (ZIP 199 kb) [file 12911_2018_633_MOESM1_ESM.zip › Results/heartbeat/merged/merged_HEARTBEAT_afibhist_K-100_C-0.6.csv]

left	right	#SUP:	#conf:
[ppmhist {pacemaker placement} ]	[cholesthist {hypercholesterolemia - history} ] ** [habitsnoring {habitual snoring} ] ** [htnhist {hypertension - history} ]	0.22857142857142856	0.7272727272727273
[habitsnoring {habitual snoring} ] ** [ppmhist {pacemaker placement} ]	[cholesthist {hypercholesterolemia - history} ] ** [depresshist {depression} ] ** [htnhist {hypertension - history} ]	0.17142857142857143	0.75
[tiahist {transient ischemic attack} ]	[cholesthist {hypercholesterolemia - history} ] ** [habitsnoring {habitual snoring} ] ** [htnhist {hypertension - history} ]	0.17142857142857143	0.75
[depresshist {depression} ]	[habitsnoring {habitual snoring} ] ** [htnhist {hypertension - history} ] ** [cholesthist {hypercholesterolemia - history} ] ** [ppmhist {pacemaker placement} ]	0.17142857142857143	0.6666666666666666
[asthmahist {asthma} ]	[habitsnoring {habitual snoring} ] ** [htnhist {hypertension - history} ]	0.14285714285714285	1.0
[cancerhist {cancer - history} ]	[habitsnoring {habitual snoring} ] ** [htnhist {hypertension - history} ]	0.14285714285714285	0.8333333333333334
[cancerhist {cancer - history} ]	[cholesthist {hypercholesterolemia - history} ] ** [htnhist {hypertension - history} ]	0.14285714285714285	0.8333333333333334
[copdhist {chronic obstructive pulmonary disease/emphysema - history} ]	[habitsnoring {habitual snoring} ] ** [htnhist {hypertension - history} ]	0.14285714285714285	0.7142857142857143
[tiahist {transient ischemic attack} ]	[cholesthist {hypercholesterolemia - history} ] ** [htnhist {hypertension - history} ] ** [ppmhist {pacemaker placement} ]	0.14285714285714285	0.625
[tiahist {transient ischemic attack} ]	[depresshist {depression} ] ** [habitsnoring {habitual snoring} ] ** [htnhist {hypertension - history} ]	0.14285714285714285	0.625
[tiahist {transient ischemic attack} ] ** [ppmhist {pacemaker placement} ]	[habitsnoring {habitual snoring} ] ** [htnhist {hypertension - history} ] ** [cholesthist {hypercholesterolemia - history} ] ** [depresshist {depression} ]	0.11428571428571428	0.8
[copdhist {chronic obstructive pulmonary disease/emphysema - history} ] ** [habitsnoring {habitual snoring} ]	[cholesthist {hypercholesterolemia - history} ] ** [htnhist {hypertension - history} ]	0.11428571428571428	0.8
[cholesthist {hypercholesterolemia - history} ] ** [habitsnoring {habitual snoring} ] ** [tiahist {transient ischemic attack} ]	[depresshist {depression} ] ** [htnhist {hypertension - history} ] ** [ppmhist {pacemaker placement} ]	0.11428571428571428	0.6666666666666666
[copdhist {chronic obstructive pulmonary disease/emphysema - history} ] ** [cholesthist {hypercholesterolemia - history} ]	[htnhist {hypertension - history} ] ** [ppmhist {pacemaker placement} ]	0.11428571428571428	0.6666666666666666
