# Supplementary material for: Query-constraint-based mining of association rules for exploratory analysis of clinical datasets in the National Sleep Research Resource
Source: BMC Med Inform Decis Mak. 2018 Jul 23;18(Suppl 2):58. doi: 10.1186/s12911-018-0633-7 (PMC6069291; doi:10.1186/s12911-018-0633-7)
Supplement: Supplementary file 1 — Results obtained: Results.zip contains the results obtained by merged and unmerged methods for different query constraints across the five datasets in NSRR. (ZIP 199 kb) [file 12911_2018_633_MOESM1_ESM.zip › Results/heartbeat/merged/merged_HEARTBEAT_cancerhist_K-100_C-0.6.csv]

left	right	#SUP:	#conf:
[copdhist {chronic obstructive pulmonary disease/emphysema - history} ]	[cholesthist {hypercholesterolemia - history} ] ** [habitsnoring {habitual snoring} ] ** [htnhist {hypertension - history} ]	0.2708333333333333	0.9285714285714286
[copdhist {chronic obstructive pulmonary disease/emphysema - history} ]	[depresshist {depression} ] ** [habitsnoring {habitual snoring} ] ** [htnhist {hypertension - history} ]	0.1875	0.6428571428571429
[anixietyhist {anxiety disorder} ]	[habitsnoring {habitual snoring} ] ** [htnhist {hypertension - history} ] ** [cholesthist {hypercholesterolemia - history} ] ** [depresshist {depression} ]	0.1875	0.6428571428571429
[cholesthist {hypercholesterolemia - history} ] ** [depresshist {depression} ]	[habitsnoring {habitual snoring} ] ** [htnhist {hypertension - history} ] ** [anixietyhist {anxiety disorder} ]	0.1875	0.6
[tiahist {transient ischemic attack} ]	[cholesthist {hypercholesterolemia - history} ] ** [habitsnoring {habitual snoring} ] ** [htnhist {hypertension - history} ]	0.14583333333333334	1.0
[migrainehist {migraine headache} ]	[cholesthist {hypercholesterolemia - history} ] ** [habitsnoring {habitual snoring} ] ** [htnhist {hypertension - history} ]	0.125	1.0
[depresshist {depression} ] ** [dmhist {diabetes mellitus - history} ]	[cholesthist {hypercholesterolemia - history} ] ** [habitsnoring {habitual snoring} ] ** [htnhist {hypertension - history} ]	0.125	0.75
[mihist {myocardial infarction - history} ] ** [depresshist {depression} ]	[habitsnoring {habitual snoring} ] ** [htnhist {hypertension - history} ]	0.10416666666666667	1.0
[asthmahist {asthma} ]	[cholesthist {hypercholesterolemia - history} ] ** [habitsnoring {habitual snoring} ] ** [htnhist {hypertension - history} ]	0.10416666666666667	1.0
[mihist {myocardial infarction - history} ] ** [dmhist {diabetes mellitus - history} ]	[habitsnoring {habitual snoring} ] ** [htnhist {hypertension - history} ]	0.10416666666666667	0.8333333333333334
[mihist {myocardial infarction - history} ] ** [dmhist {diabetes mellitus - history} ]	[cholesthist {hypercholesterolemia - history} ] ** [htnhist {hypertension - history} ]	0.10416666666666667	0.8333333333333334
[afibhist {atrial fibrillation - history} ]	[habitsnoring {habitual snoring} ] ** [htnhist {hypertension - history} ]	0.10416666666666667	0.8333333333333334
[afibhist {atrial fibrillation - history} ]	[cholesthist {hypercholesterolemia - history} ] ** [htnhist {hypertension - history} ]	0.10416666666666667	0.8333333333333334
