# Supplementary material for: Query-constraint-based mining of association rules for exploratory analysis of clinical datasets in the National Sleep Research Resource
Source: BMC Med Inform Decis Mak. 2018 Jul 23;18(Suppl 2):58. doi: 10.1186/s12911-018-0633-7 (PMC6069291; doi:10.1186/s12911-018-0633-7)
Supplement: Supplementary file 1 — Results obtained: Results.zip contains the results obtained by merged and unmerged methods for different query constraints across the five datasets in NSRR. (ZIP 199 kb) [file 12911_2018_633_MOESM1_ESM.zip › Results/hchs/unmerged/unmerged_HCHS_mihist_K-100_C-0.6.csv]

left	right	#SUP:	#conf:
[htnhist {hypertension - history} ]	[thiazide {thiazide diuretic} ] ** [cadhist {coronary artery disease - history} ] ** [htnhist {hypertension - history} ]	0.31486880466472306	0.6506024096385542
[pvdhist {peripheral vascular disease} ]	[cadhist {coronary artery disease - history} ]	0.22157434402332363	1.0
[thiazide {thiazide diuretic} ]	[cadhist {coronary artery disease - history} ] ** [aceinh {angiotensin converting enzyme inhibitor} ] ** [htnhist {hypertension - history} ]	0.21282798833819241	0.6403508771929824
[betablocker {beta-adrenergic blocker} ]	[cadhist {coronary artery disease - history} ] ** [htnhist {hypertension - history} ]	0.20408163265306123	0.8974358974358975
[nicotinicacid {nicotinic acid} ]	[thiazide {thiazide diuretic} ] ** [cadhist {coronary artery disease - history} ] ** [htnhist {hypertension - history} ]	0.20408163265306123	0.7526881720430108
[thiazide {thiazide diuretic} ]	[nicotinicacid {nicotinic acid} ] ** [cadhist {coronary artery disease - history} ] ** [htnhist {hypertension - history} ]	0.20408163265306123	0.6140350877192983
