# Supplementary material for: Query-constraint-based mining of association rules for exploratory analysis of clinical datasets in the National Sleep Research Resource
Source: BMC Med Inform Decis Mak. 2018 Jul 23;18(Suppl 2):58. doi: 10.1186/s12911-018-0633-7 (PMC6069291; doi:10.1186/s12911-018-0633-7)
Supplement: Supplementary file 1 — Results obtained: Results.zip contains the results obtained by merged and unmerged methods for different query constraints across the five datasets in NSRR. (ZIP 199 kb) [file 12911_2018_633_MOESM1_ESM.zip › Results/hchs/unmerged/unmerged_HCHS_cadhist_K-100_C-0.6.csv]

left	right	#SUP:	#conf:
[thiazide {thiazide diuretic} ]	[nicotinicacid {nicotinic acid} ] ** [htnhist {hypertension - history} ]	0.27237728585178056	0.6233480176211453
[hmgcoainh {hmg-coa reductase inhibitor} ]	[nicotinicacid {nicotinic acid} ] ** [thiazide {thiazide diuretic} ] ** [htnhist {hypertension - history} ]	0.25120307988450435	0.7352112676056338
[nicotinicacid {nicotinic acid} ]	[thiazide {thiazide diuretic} ] ** [hmgcoainh {hmg-coa reductase inhibitor} ] ** [htnhist {hypertension - history} ]	0.25120307988450435	0.6744186046511628
[dmhist {diabetes mellitus - history} ]	[htnhist {hypertension - history} ] ** [tzd {thiazolidinedione} ]	0.24831568816169394	0.6128266033254157
[dmhist {diabetes mellitus - history} ]	[thiazide {thiazide diuretic} ] ** [htnhist {hypertension - history} ]	0.24831568816169394	0.6128266033254157
