# Supplementary material for: Query-constraint-based mining of association rules for exploratory analysis of clinical datasets in the National Sleep Research Resource
Source: BMC Med Inform Decis Mak. 2018 Jul 23;18(Suppl 2):58. doi: 10.1186/s12911-018-0633-7 (PMC6069291; doi:10.1186/s12911-018-0633-7)
Supplement: Supplementary file 1 — Results obtained: Results.zip contains the results obtained by merged and unmerged methods for different query constraints across the five datasets in NSRR. (ZIP 199 kb) [file 12911_2018_633_MOESM1_ESM.zip › Results/hchs/unmerged/unmerged_HCHS_atypicalantipsychot_K-100_C-0.6.csv]

left	right	#SUP:	#conf:
[dmhist {diabetes mellitus - history} ]	[tca {tricyclic antidepressant} ]	0.18211920529801323	0.7236842105263158
[thiazide {thiazide diuretic} ]	[tca {tricyclic antidepressant} ] ** [htnhist {hypertension - history} ]	0.18211920529801323	0.7142857142857143
[nsaid {nonsteroidal anti-inflammatory drug} ]	[tca {tricyclic antidepressant} ]	0.18211920529801323	0.6962025316455697
[hmgcoainh {hmg-coa reductase inhibitor} ]	[tca {tricyclic antidepressant} ] ** [nicotinicacid {nicotinic acid} ]	0.17880794701986755	0.7012987012987013
[nicotinicacid {nicotinic acid} ]	[tca {tricyclic antidepressant} ] ** [hmgcoainh {hmg-coa reductase inhibitor} ]	0.17880794701986755	0.6428571428571429
[benzo {benzodiazepine} ]	[tca {tricyclic antidepressant} ]	0.16556291390728478	0.6493506493506493
[tca {tricyclic antidepressant} ] ** [persistwheez {persistent wheezing} ]	[asthmahist {asthma} ]	0.16225165562913907	0.765625
