# Supplementary material for: Query-constraint-based mining of association rules for exploratory analysis of clinical datasets in the National Sleep Research Resource
Source: BMC Med Inform Decis Mak. 2018 Jul 23;18(Suppl 2):58. doi: 10.1186/s12911-018-0633-7 (PMC6069291; doi:10.1186/s12911-018-0633-7)
Supplement: Supplementary file 1 — Results obtained: Results.zip contains the results obtained by merged and unmerged methods for different query constraints across the five datasets in NSRR. (ZIP 199 kb) [file 12911_2018_633_MOESM1_ESM.zip › Results/hchs/unmerged/unmerged_HCHS_estrogen_K-100_C-0.6.csv]

left	right	#SUP:	#conf:
[pvdhist {peripheral vascular disease} ]	[htnhist {hypertension - history} ]	0.07534246575342465	0.6666666666666666
[leukotrantag {leukotriene receptor antagonist} ]	[asthmahist {asthma} ]	0.07191780821917808	0.875
[persistwheez {persistent wheezing} ]	[persistwheez {persistent wheezing} ]	0.07191780821917808	0.7
