# Supplementary material for: Query-constraint-based mining of association rules for exploratory analysis of clinical datasets in the National Sleep Research Resource
Source: BMC Med Inform Decis Mak. 2018 Jul 23;18(Suppl 2):58. doi: 10.1186/s12911-018-0633-7 (PMC6069291; doi:10.1186/s12911-018-0633-7)
Supplement: Supplementary file 1 — Results obtained: Results.zip contains the results obtained by merged and unmerged methods for different query constraints across the five datasets in NSRR. (ZIP 199 kb) [file 12911_2018_633_MOESM1_ESM.zip › Results/hchs/unmerged/unmerged_HCHS_benzo_K-100_C-0.6.csv]

left	right	#SUP:	#conf:
[htnhist {hypertension - history} ]	[thiazide {thiazide diuretic} ] ** [htnhist {hypertension - history} ]	0.3223684210526316	0.6774193548387096
[tca {tricyclic antidepressant} ]	[htnhist {hypertension - history} ]	0.24780701754385964	0.6384180790960452
[betablocker {beta-adrenergic blocker} ]	[htnhist {hypertension - history} ]	0.17324561403508773	0.9404761904761905
[pvdhist {peripheral vascular disease} ]	[htnhist {hypertension - history} ]	0.15350877192982457	0.7142857142857143
[asthmahist {asthma} ]	[asthmahist {asthma} ] ** [htnhist {hypertension - history} ]	0.15350877192982457	0.6140350877192983
