# Supplementary material for: Query-constraint-based mining of association rules for exploratory analysis of clinical datasets in the National Sleep Research Resource
Source: BMC Med Inform Decis Mak. 2018 Jul 23;18(Suppl 2):58. doi: 10.1186/s12911-018-0633-7 (PMC6069291; doi:10.1186/s12911-018-0633-7)
Supplement: Supplementary file 1 — Results obtained: Results.zip contains the results obtained by merged and unmerged methods for different query constraints across the five datasets in NSRR. (ZIP 199 kb) [file 12911_2018_633_MOESM1_ESM.zip › Results/hchs/unmerged/unmerged_HCHS_arb_K-100_C-0.6.csv]

left	right	#SUP:	#conf:
[dmhist {diabetes mellitus - history} ]	[biguanide {biguanide} ] ** [htnhist {hypertension - history} ] ** [tzd {thiazolidinedione} ] ** [dmhist {diabetes mellitus - history} ]	0.295316565481353	0.6984615384615385
[tzd {thiazolidinedione} ]	[aceinh {angiotensin converting enzyme inhibitor} ] ** [htnhist {hypertension - history} ] ** [dmhist {diabetes mellitus - history} ]	0.2948829141370338	0.7257203842049093
[nicotinicacid {nicotinic acid} ]	[htnhist {hypertension - history} ] ** [dmhist {diabetes mellitus - history} ]	0.292714657415438	0.6859756097560976
[dmhist {diabetes mellitus - history} ]	[aceinh {angiotensin converting enzyme inhibitor} ] ** [htnhist {hypertension - history} ] ** [dmhist {diabetes mellitus - history} ]	0.2918473547267997	0.6902564102564103
[nicotinicacid {nicotinic acid} ]	[aceinh {angiotensin converting enzyme inhibitor} ] ** [htnhist {hypertension - history} ]	0.2909800520381613	0.681910569105691
