# Supplementary material for: Query-constraint-based mining of association rules for exploratory analysis of clinical datasets in the National Sleep Research Resource
Source: BMC Med Inform Decis Mak. 2018 Jul 23;18(Suppl 2):58. doi: 10.1186/s12911-018-0633-7 (PMC6069291; doi:10.1186/s12911-018-0633-7)
Supplement: Supplementary file 1 — Results obtained: Results.zip contains the results obtained by merged and unmerged methods for different query constraints across the five datasets in NSRR. (ZIP 199 kb) [file 12911_2018_633_MOESM1_ESM.zip › Results/hchs/unmerged/unmerged_HCHS_htnhist_K-100_C-0.6.csv]

left	right	#SUP:	#conf:
[aceinh {angiotensin converting enzyme inhibitor} ]	[thiazide {thiazide diuretic} ]	0.34486582390774007	1.0
[thiazide {thiazide diuretic} ]	[aceinh {angiotensin converting enzyme inhibitor} ]	0.34486582390774007	0.6743278404163053
[dmhist {diabetes mellitus - history} ]	[thiazide {thiazide diuretic} ] ** [tzd {thiazolidinedione} ] ** [dmhist {diabetes mellitus - history} ]	0.19871368374362386	0.6772486772486772
[hmgcoainh {hmg-coa reductase inhibitor} ]	[nicotinicacid {nicotinic acid} ] ** [thiazide {thiazide diuretic} ]	0.19449988911066757	0.7332775919732442
[nicotinicacid {nicotinic acid} ]	[thiazide {thiazide diuretic} ] ** [hmgcoainh {hmg-coa reductase inhibitor} ]	0.19449988911066757	0.6491487786824575
[dmhist {diabetes mellitus - history} ]	[biguanide {biguanide} ] ** [tzd {thiazolidinedione} ] ** [dmhist {diabetes mellitus - history} ]	0.19072965180749613	0.6500377928949358
[nicotinicacid {nicotinic acid} ]	[dmhist {diabetes mellitus - history} ]	0.18784652916389444	0.6269430051813472
[hmgcoainh {hmg-coa reductase inhibitor} ]	[nicotinicacid {nicotinic acid} ] ** [dmhist {diabetes mellitus - history} ]	0.16766467065868262	0.6321070234113713
[thiazide {thiazide diuretic} ] ** [dmhist {diabetes mellitus - history} ]	[aceinh {angiotensin converting enzyme inhibitor} ] ** [dmhist {diabetes mellitus - history} ]	0.14925704147261035	0.6902564102564103
[thiazide {thiazide diuretic} ] ** [dmhist {diabetes mellitus - history} ]	[aceinh {angiotensin converting enzyme inhibitor} ] ** [tzd {thiazolidinedione} ]	0.14349079618540697	0.6934619506966774
