# Supplementary material for: Query-constraint-based mining of association rules for exploratory analysis of clinical datasets in the National Sleep Research Resource
Source: BMC Med Inform Decis Mak. 2018 Jul 23;18(Suppl 2):58. doi: 10.1186/s12911-018-0633-7 (PMC6069291; doi:10.1186/s12911-018-0633-7)
Supplement: Supplementary file 1 — Results obtained: Results.zip contains the results obtained by merged and unmerged methods for different query constraints across the five datasets in NSRR. (ZIP 199 kb) [file 12911_2018_633_MOESM1_ESM.zip › Results/hchs/unmerged/unmerged_HCHS_tca_K-100_C-0.6.csv]

left	right	#SUP:	#conf:
[dmhist {diabetes mellitus - history} ]	[htnhist {hypertension - history} ] ** [tzd {thiazolidinedione} ] ** [dmhist {diabetes mellitus - history} ]	0.1939655172413793	0.6691449814126395
[pvdhist {peripheral vascular disease} ]	[htnhist {hypertension - history} ]	0.1939655172413793	0.6405693950177936
[nicotinicacid {nicotinic acid} ] ** [dmhist {diabetes mellitus - history} ]	[hmgcoainh {hmg-coa reductase inhibitor} ]	0.19073275862068967	0.9267015706806283
[asthmahist {asthma} ]	[persistwheez {persistent wheezing} ]	0.19073275862068967	0.6188811188811189
[hmgcoainh {hmg-coa reductase inhibitor} ]	[nicotinicacid {nicotinic acid} ] ** [dmhist {diabetes mellitus - history} ]	0.19073275862068967	0.6020408163265306
