# Supplementary material for: Query-constraint-based mining of association rules for exploratory analysis of clinical datasets in the National Sleep Research Resource
Source: BMC Med Inform Decis Mak. 2018 Jul 23;18(Suppl 2):58. doi: 10.1186/s12911-018-0633-7 (PMC6069291; doi:10.1186/s12911-018-0633-7)
Supplement: Supplementary file 1 — Results obtained: Results.zip contains the results obtained by merged and unmerged methods for different query constraints across the five datasets in NSRR. (ZIP 199 kb) [file 12911_2018_633_MOESM1_ESM.zip › Results/hchs/unmerged/unmerged_HCHS_tiahist_K-100_C-0.6.csv]

left	right	#SUP:	#conf:
[htnhist {hypertension - history} ]	[strokehist {stroke - history} ] ** [htnhist {hypertension - history} ]	0.3681462140992167	0.6103896103896104
[thiazide {thiazide diuretic} ]	[nicotinicacid {nicotinic acid} ] ** [htnhist {hypertension - history} ]	0.2819843342036554	0.6206896551724138
[cadhist {coronary artery disease - history} ]	[htnhist {hypertension - history} ]	0.2793733681462141	0.8359375
[hmgcoainh {hmg-coa reductase inhibitor} ]	[nicotinicacid {nicotinic acid} ] ** [thiazide {thiazide diuretic} ] ** [htnhist {hypertension - history} ]	0.27154046997389036	0.6887417218543046
[nicotinicacid {nicotinic acid} ]	[thiazide {thiazide diuretic} ] ** [hmgcoainh {hmg-coa reductase inhibitor} ] ** [htnhist {hypertension - history} ]	0.27154046997389036	0.6380368098159509
[cadhist {coronary artery disease - history} ]	[cadhist {coronary artery disease - history} ]	0.26631853785900783	0.796875
