# Supplementary material for: Query-constraint-based mining of association rules for exploratory analysis of clinical datasets in the National Sleep Research Resource
Source: BMC Med Inform Decis Mak. 2018 Jul 23;18(Suppl 2):58. doi: 10.1186/s12911-018-0633-7 (PMC6069291; doi:10.1186/s12911-018-0633-7)
Supplement: Supplementary file 1 — Results obtained: Results.zip contains the results obtained by merged and unmerged methods for different query constraints across the five datasets in NSRR. (ZIP 199 kb) [file 12911_2018_633_MOESM1_ESM.zip › Results/hchs/unmerged/unmerged_HCHS_dmhist_K-100_C-0.6.csv]

left	right	#SUP:	#conf:
[tzd {thiazolidinedione} ]	[biguanide {biguanide} ]	0.40698068451372416	0.7548711502199874
[htnhist {hypertension - history} ]	[htnhist {hypertension - history} ] ** [tzd {thiazolidinedione} ]	0.33751270755676044	0.604735883424408
[hmgcoainh {hmg-coa reductase inhibitor} ]	[nicotinicacid {nicotinic acid} ] ** [tzd {thiazolidinedione} ]	0.24330735343951204	0.8022346368715084
[nicotinicacid {nicotinic acid} ]	[hmgcoainh {hmg-coa reductase inhibitor} ] ** [tzd {thiazolidinedione} ]	0.24330735343951204	0.7087857847976308
[nicotinicacid {nicotinic acid} ]	[thiazide {thiazide diuretic} ] ** [htnhist {hypertension - history} ]	0.232802439850898	0.6781836130306022
[aceinh {angiotensin converting enzyme inhibitor} ]	[thiazide {thiazide diuretic} ] ** [htnhist {hypertension - history} ] ** [tzd {thiazolidinedione} ]	0.2304303625889529	0.771850170261067
[thiazide {thiazide diuretic} ] ** [tzd {thiazolidinedione} ]	[aceinh {angiotensin converting enzyme inhibitor} ] ** [htnhist {hypertension - history} ]	0.2304303625889529	0.7257203842049093
[htnhist {hypertension - history} ] ** [tzd {thiazolidinedione} ]	[thiazide {thiazide diuretic} ] ** [aceinh {angiotensin converting enzyme inhibitor} ]	0.2304303625889529	0.6296296296296297
[nicotinicacid {nicotinic acid} ]	[htnhist {hypertension - history} ] ** [tzd {thiazolidinedione} ]	0.22128092172145036	0.6446199407699901
