# Supplementary material for: Query-constraint-based mining of association rules for exploratory analysis of clinical datasets in the National Sleep Research Resource
Source: BMC Med Inform Decis Mak. 2018 Jul 23;18(Suppl 2):58. doi: 10.1186/s12911-018-0633-7 (PMC6069291; doi:10.1186/s12911-018-0633-7)
Supplement: Supplementary file 1 — Results obtained: Results.zip contains the results obtained by merged and unmerged methods for different query constraints across the five datasets in NSRR. (ZIP 199 kb) [file 12911_2018_633_MOESM1_ESM.zip › Results/hchs/unmerged/unmerged_HCHS_anticoag_K-100_C-0.6.csv]

left	right	#SUP:	#conf:
[htnhist {hypertension - history} ]	[thiazide {thiazide diuretic} ] ** [htnhist {hypertension - history} ]	0.4461538461538462	0.7073170731707317
[htnhist {hypertension - history} ]	[thiazide {thiazide diuretic} ] ** [aceinh {angiotensin converting enzyme inhibitor} ]	0.4	0.6341463414634146
[betablocker {beta-adrenergic blocker} ]	[thiazide {thiazide diuretic} ] ** [htnhist {hypertension - history} ]	0.35384615384615387	0.71875
[thiazide {thiazide diuretic} ]	[betablocker {beta-adrenergic blocker} ] ** [htnhist {hypertension - history} ]	0.35384615384615387	0.696969696969697
[thiazide {thiazide diuretic} ]	[htnhist {hypertension - history} ] ** [dmhist {diabetes mellitus - history} ]	0.3230769230769231	0.6363636363636364
[thiazide {thiazide diuretic} ]	[cadhist {coronary artery disease - history} ] ** [htnhist {hypertension - history} ]	0.3076923076923077	0.6060606060606061
