# Supplementary material for: Query-constraint-based mining of association rules for exploratory analysis of clinical datasets in the National Sleep Research Resource
Source: BMC Med Inform Decis Mak. 2018 Jul 23;18(Suppl 2):58. doi: 10.1186/s12911-018-0633-7 (PMC6069291; doi:10.1186/s12911-018-0633-7)
Supplement: Supplementary file 1 — Results obtained: Results.zip contains the results obtained by merged and unmerged methods for different query constraints across the five datasets in NSRR. (ZIP 199 kb) [file 12911_2018_633_MOESM1_ESM.zip › Results/hchs/merged/merged_HCHS_aceinh_K-100_C-0.6.csv]

left	right	#SUP:	#conf:
[htnhist {hypertension - history} ]	[thiazide {thiazide diuretic} ]	1.0	1.0
[dmhist {diabetes mellitus - history} ]	[tzd {thiazolidinedione} ] ** [thiazide {thiazide diuretic} ] ** [htnhist {hypertension - history} ]	0.43729903536977494	0.771850170261067
[tzd {thiazolidinedione} ]	[htnhist {hypertension - history} ] ** [biguanide {biguanide} ] ** [thiazide {thiazide diuretic} ] ** [dmhist {diabetes mellitus - history} ]	0.3331189710610932	0.7617647058823529
[nicotinicacid {nicotinic acid} ]	[htnhist {hypertension - history} ] ** [thiazide {thiazide diuretic} ] ** [hmgcoainh {hmg-coa reductase inhibitor} ] ** [dmhist {diabetes mellitus - history} ]	0.2829581993569132	0.6557377049180327
[nicotinicacid {nicotinic acid} ]	[htnhist {hypertension - history} ] ** [tzd {thiazolidinedione} ] ** [thiazide {thiazide diuretic} ] ** [dmhist {diabetes mellitus - history} ]	0.2720257234726688	0.6304023845007451
[tzd {thiazolidinedione} ]	[htnhist {hypertension - history} ] ** [nicotinicacid {nicotinic acid} ] ** [thiazide {thiazide diuretic} ] ** [dmhist {diabetes mellitus - history} ]	0.2720257234726688	0.6220588235294118
[hmgcoainh {hmg-coa reductase inhibitor} ]	[htnhist {hypertension - history} ] ** [nicotinicacid {nicotinic acid} ] ** [tzd {thiazolidinedione} ] ** [thiazide {thiazide diuretic} ] ** [dmhist {diabetes mellitus - history} ]	0.245016077170418	0.632890365448505
[persistwheez {persistent wheezing} ]	[thiazide {thiazide diuretic} ] ** [htnhist {hypertension - history} ]	0.2360128617363344	1.0
[nsaid {nonsteroidal anti-inflammatory drug} ]	[thiazide {thiazide diuretic} ] ** [htnhist {hypertension - history} ]	0.22765273311897105	1.0
[biguanide {biguanide} ]	[htnhist {hypertension - history} ] ** [nicotinicacid {nicotinic acid} ] ** [tzd {thiazolidinedione} ] ** [thiazide {thiazide diuretic} ] ** [dmhist {diabetes mellitus - history} ]	0.21157556270096464	0.6351351351351351
[pvdhist {peripheral vascular disease} ]	[thiazide {thiazide diuretic} ] ** [htnhist {hypertension - history} ] ** [dmhist {diabetes mellitus - history} ]	0.19614147909967847	0.6288659793814433
[biguanide {biguanide} ] ** [nicotinicacid {nicotinic acid} ]	[htnhist {hypertension - history} ] ** [tzd {thiazolidinedione} ] ** [thiazide {thiazide diuretic} ] ** [hmgcoainh {hmg-coa reductase inhibitor} ] ** [dmhist {diabetes mellitus - history} ]	0.19163987138263666	0.9057750759878419
[tzd {thiazolidinedione} ] ** [hmgcoainh {hmg-coa reductase inhibitor} ]	[htnhist {hypertension - history} ] ** [nicotinicacid {nicotinic acid} ] ** [biguanide {biguanide} ] ** [thiazide {thiazide diuretic} ] ** [dmhist {diabetes mellitus - history} ]	0.19163987138263666	0.7821522309711286
[tzd {thiazolidinedione} ] ** [nicotinicacid {nicotinic acid} ]	[htnhist {hypertension - history} ] ** [biguanide {biguanide} ] ** [thiazide {thiazide diuretic} ] ** [hmgcoainh {hmg-coa reductase inhibitor} ] ** [dmhist {diabetes mellitus - history} ]	0.19163987138263666	0.7044917257683215
[hmgcoainh {hmg-coa reductase inhibitor} ] ** [dmhist {diabetes mellitus - history} ]	[htnhist {hypertension - history} ] ** [nicotinicacid {nicotinic acid} ] ** [tzd {thiazolidinedione} ] ** [biguanide {biguanide} ] ** [thiazide {thiazide diuretic} ]	0.19163987138263666	0.6772727272727272
[nicotinicacid {nicotinic acid} ] ** [dmhist {diabetes mellitus - history} ]	[htnhist {hypertension - history} ] ** [tzd {thiazolidinedione} ] ** [biguanide {biguanide} ] ** [thiazide {thiazide diuretic} ] ** [hmgcoainh {hmg-coa reductase inhibitor} ]	0.19163987138263666	0.6094069529652352
[calcchanblocker {calcium channel blocker} ]	[thiazide {thiazide diuretic} ] ** [htnhist {hypertension - history} ]	0.1684887459807074	1.0
[tca {tricyclic antidepressant} ]	[thiazide {thiazide diuretic} ] ** [htnhist {hypertension - history} ]	0.14469453376205788	1.0
[copdhist {chronic obstructive pulmonary disease/emphysema - history} ]	[thiazide {thiazide diuretic} ] ** [htnhist {hypertension - history} ]	0.13504823151125403	1.0
[asthmahist {asthma} ]	[persistwheez {persistent wheezing} ] ** [thiazide {thiazide diuretic} ] ** [htnhist {hypertension - history} ]	0.13311897106109324	0.6509433962264151
[betablocker {beta-adrenergic blocker} ]	[thiazide {thiazide diuretic} ] ** [htnhist {hypertension - history} ] ** [dmhist {diabetes mellitus - history} ]	0.12990353697749196	0.6047904191616766
[cadhist {coronary artery disease - history} ]	[thiazide {thiazide diuretic} ] ** [htnhist {hypertension - history} ] ** [dmhist {diabetes mellitus - history} ]	0.12282958199356914	0.6366666666666667
[cadhist {coronary artery disease - history} ]	[thiazide {thiazide diuretic} ] ** [htnhist {hypertension - history} ] ** [nicotinicacid {nicotinic acid} ]	0.1202572347266881	0.6233333333333333
[leukotrantag {leukotriene receptor antagonist} ]	[thiazide {thiazide diuretic} ] ** [htnhist {hypertension - history} ]	0.11318327974276528	1.0
