# Supplementary material for: Query-constraint-based mining of association rules for exploratory analysis of clinical datasets in the National Sleep Research Resource
Source: BMC Med Inform Decis Mak. 2018 Jul 23;18(Suppl 2):58. doi: 10.1186/s12911-018-0633-7 (PMC6069291; doi:10.1186/s12911-018-0633-7)
Supplement: Supplementary file 1 — Results obtained: Results.zip contains the results obtained by merged and unmerged methods for different query constraints across the five datasets in NSRR. (ZIP 199 kb) [file 12911_2018_633_MOESM1_ESM.zip › Results/hchs/merged/merged_HCHS_benzo_K-100_C-0.6.csv]

left	right	#SUP:	#conf:
[htnhist {hypertension - history} ]	[thiazide {thiazide diuretic} ]	0.38596491228070173	0.6567164179104478
[tca {tricyclic antidepressant} ]	[htnhist {hypertension - history} ]	0.25219298245614036	0.6497175141242938
[asthmahist {asthma} ]	[htnhist {hypertension - history} ]	0.17324561403508773	0.6370967741935484
[pvdhist {peripheral vascular disease} ]	[htnhist {hypertension - history} ]	0.15350877192982457	0.7142857142857143
[copdhist {chronic obstructive pulmonary disease/emphysema - history} ]	[persistwheez {persistent wheezing} ]	0.13157894736842105	0.6976744186046512
[nsaid {nonsteroidal anti-inflammatory drug} ] ** [thiazide {thiazide diuretic} ]	[htnhist {hypertension - history} ]	0.12938596491228072	0.9833333333333333
[persistwheez {persistent wheezing} ] ** [thiazide {thiazide diuretic} ]	[htnhist {hypertension - history} ]	0.12280701754385964	0.9491525423728814
[betablocker {beta-adrenergic blocker} ]	[thiazide {thiazide diuretic} ] ** [htnhist {hypertension - history} ]	0.12280701754385964	0.6666666666666666
[copdhist {chronic obstructive pulmonary disease/emphysema - history} ]	[htnhist {hypertension - history} ]	0.1162280701754386	0.6162790697674418
[persistwheez {persistent wheezing} ] ** [hmgcoainh {hmg-coa reductase inhibitor} ]	[nicotinicacid {nicotinic acid} ]	0.11403508771929824	1.0
[persistwheez {persistent wheezing} ] ** [nicotinicacid {nicotinic acid} ]	[hmgcoainh {hmg-coa reductase inhibitor} ]	0.11403508771929824	0.9122807017543859
[tzd {thiazolidinedione} ]	[biguanide {biguanide} ] ** [htnhist {hypertension - history} ] ** [dmhist {diabetes mellitus - history} ]	0.1118421052631579	0.68
[asthmahist {asthma} ] ** [htnhist {hypertension - history} ]	[persistwheez {persistent wheezing} ]	0.1118421052631579	0.6455696202531646
[typicalantipsychot {typical antipsychotic} ]	[tca {tricyclic antidepressant} ]	0.10964912280701754	0.6493506493506493
[leukotrantag {leukotriene receptor antagonist} ]	[htnhist {hypertension - history} ]	0.1074561403508772	0.6533333333333333
[leukotrantag {leukotriene receptor antagonist} ]	[asthmahist {asthma} ] ** [persistwheez {persistent wheezing} ]	0.1074561403508772	0.6533333333333333
[tca {tricyclic antidepressant} ] ** [hmgcoainh {hmg-coa reductase inhibitor} ]	[htnhist {hypertension - history} ] ** [nicotinicacid {nicotinic acid} ]	0.10526315789473684	0.8135593220338984
[tca {tricyclic antidepressant} ] ** [nicotinicacid {nicotinic acid} ]	[htnhist {hypertension - history} ] ** [hmgcoainh {hmg-coa reductase inhibitor} ]	0.10526315789473684	0.7272727272727273
[arb {angiotensin 2 receptor blocker} ]	[thiazide {thiazide diuretic} ] ** [htnhist {hypertension - history} ]	0.10307017543859649	1.0
[persistwheez {persistent wheezing} ] ** [nicotinicacid {nicotinic acid} ]	[htnhist {hypertension - history} ]	0.10307017543859649	0.8245614035087719
[tzd {thiazolidinedione} ]	[htnhist {hypertension - history} ] ** [nicotinicacid {nicotinic acid} ] ** [dmhist {diabetes mellitus - history} ]	0.10087719298245613	0.6133333333333333
