# Supplementary material for: Query-constraint-based mining of association rules for exploratory analysis of clinical datasets in the National Sleep Research Resource
Source: BMC Med Inform Decis Mak. 2018 Jul 23;18(Suppl 2):58. doi: 10.1186/s12911-018-0633-7 (PMC6069291; doi:10.1186/s12911-018-0633-7)
Supplement: Supplementary file 1 — Results obtained: Results.zip contains the results obtained by merged and unmerged methods for different query constraints across the five datasets in NSRR. (ZIP 199 kb) [file 12911_2018_633_MOESM1_ESM.zip › Results/hchs/merged/merged_HCHS_asthmahist_K-100_C-0.6.csv]

left	right	#SUP:	#conf:
[htnhist {hypertension - history} ]	[persistwheez {persistent wheezing} ]	0.24946785866326096	0.6482300884955752
[htnhist {hypertension - history} ]	[thiazide {thiazide diuretic} ]	0.24095359727543636	0.6261061946902655
[leukotrantag {leukotriene receptor antagonist} ]	[persistwheez {persistent wheezing} ]	0.23201362281822052	0.8183183183183184
[copdhist {chronic obstructive pulmonary disease/emphysema - history} ]	[persistwheez {persistent wheezing} ]	0.20476798637718177	0.7885245901639344
[dmhist {diabetes mellitus - history} ]	[persistwheez {persistent wheezing} ]	0.1698595146871009	0.689119170984456
[thiazide {thiazide diuretic} ]	[persistwheez {persistent wheezing} ] ** [htnhist {hypertension - history} ]	0.15708812260536398	0.6351118760757315
[pvdhist {peripheral vascular disease} ]	[persistwheez {persistent wheezing} ]	0.14005959982971478	0.6673427991886409
[nsaid {nonsteroidal anti-inflammatory drug} ]	[persistwheez {persistent wheezing} ]	0.1392081736909323	0.6659877800407332
[persistwheez {persistent wheezing} ] ** [dmhist {diabetes mellitus - history} ]	[htnhist {hypertension - history} ]	0.11536824180502342	0.6791979949874687
[chroniccough {chronic cough} ]	[persistwheez {persistent wheezing} ]	0.10770540655598126	0.8664383561643836
[nicotinicacid {nicotinic acid} ]	[persistwheez {persistent wheezing} ]	0.1025968497232865	0.646112600536193
[tzd {thiazolidinedione} ]	[persistwheez {persistent wheezing} ] ** [dmhist {diabetes mellitus - history} ]	0.09961685823754789	0.6882352941176471
[aceinh {angiotensin converting enzyme inhibitor} ]	[persistwheez {persistent wheezing} ] ** [thiazide {thiazide diuretic} ] ** [htnhist {hypertension - history} ]	0.08812260536398467	0.6509433962264151
[persistwheez {persistent wheezing} ] ** [nicotinicacid {nicotinic acid} ]	[hmgcoainh {hmg-coa reductase inhibitor} ]	0.08769689229459345	0.8547717842323651
[tca {tricyclic antidepressant} ]	[persistwheez {persistent wheezing} ]	0.08769689229459345	0.7202797202797203
[hmgcoainh {hmg-coa reductase inhibitor} ]	[persistwheez {persistent wheezing} ] ** [nicotinicacid {nicotinic acid} ]	0.08769689229459345	0.6338461538461538
[persistwheez {persistent wheezing} ] ** [nicotinicacid {nicotinic acid} ]	[htnhist {hypertension - history} ]	0.08599404001702853	0.8381742738589212
[cadhist {coronary artery disease - history} ]	[persistwheez {persistent wheezing} ]	0.0842911877394636	0.7279411764705882
[calcchanblocker {calcium channel blocker} ]	[htnhist {hypertension - history} ]	0.08088548318433376	0.9693877551020408
[tzd {thiazolidinedione} ] ** [persistwheez {persistent wheezing} ]	[htnhist {hypertension - history} ] ** [dmhist {diabetes mellitus - history} ]	0.07918263090676884	0.7948717948717948
[persistwheez {persistent wheezing} ] ** [htnhist {hypertension - history} ] ** [dmhist {diabetes mellitus - history} ]	[tzd {thiazolidinedione} ]	0.07918263090676884	0.6863468634686347
