# Supplementary material for: Query-constraint-based mining of association rules for exploratory analysis of clinical datasets in the National Sleep Research Resource
Source: BMC Med Inform Decis Mak. 2018 Jul 23;18(Suppl 2):58. doi: 10.1186/s12911-018-0633-7 (PMC6069291; doi:10.1186/s12911-018-0633-7)
Supplement: Supplementary file 1 — Results obtained: Results.zip contains the results obtained by merged and unmerged methods for different query constraints across the five datasets in NSRR. (ZIP 199 kb) [file 12911_2018_633_MOESM1_ESM.zip › Results/hchs/merged/merged_HCHS_betablocker_K-100_C-0.6.csv]

left	right	#SUP:	#conf:
[htnhist {hypertension - history} ]	[thiazide {thiazide diuretic} ]	0.6496062992125984	0.6846473029045643
[dmhist {diabetes mellitus - history} ]	[thiazide {thiazide diuretic} ] ** [htnhist {hypertension - history} ]	0.35531496062992124	0.7713675213675214
[hmgcoainh {hmg-coa reductase inhibitor} ]	[thiazide {thiazide diuretic} ] ** [htnhist {hypertension - history} ] ** [nicotinicacid {nicotinic acid} ]	0.31791338582677164	0.7708830548926014
[nicotinicacid {nicotinic acid} ]	[thiazide {thiazide diuretic} ] ** [htnhist {hypertension - history} ] ** [hmgcoainh {hmg-coa reductase inhibitor} ]	0.31791338582677164	0.7083333333333334
[dmhist {diabetes mellitus - history} ]	[tzd {thiazolidinedione} ] ** [htnhist {hypertension - history} ]	0.30708661417322836	0.6666666666666666
[pvdhist {peripheral vascular disease} ]	[htnhist {hypertension - history} ]	0.27755905511811024	0.962457337883959
[dmhist {diabetes mellitus - history} ]	[nicotinicacid {nicotinic acid} ]	0.27755905511811024	0.6025641025641025
[nicotinicacid {nicotinic acid} ]	[htnhist {hypertension - history} ] ** [dmhist {diabetes mellitus - history} ]	0.27263779527559057	0.6074561403508771
[tzd {thiazolidinedione} ]	[thiazide {thiazide diuretic} ] ** [htnhist {hypertension - history} ] ** [dmhist {diabetes mellitus - history} ]	0.25688976377952755	0.815625
[hmgcoainh {hmg-coa reductase inhibitor} ]	[htnhist {hypertension - history} ] ** [nicotinicacid {nicotinic acid} ] ** [dmhist {diabetes mellitus - history} ]	0.24901574803149606	0.60381861575179
[persistwheez {persistent wheezing} ]	[htnhist {hypertension - history} ]	0.2372047244094488	0.9450980392156862
[cadhist {coronary artery disease - history} ]	[thiazide {thiazide diuretic} ] ** [htnhist {hypertension - history} ]	0.23031496062992127	0.7697368421052632
[thiazide {thiazide diuretic} ] ** [dmhist {diabetes mellitus - history} ]	[htnhist {hypertension - history} ] ** [nicotinicacid {nicotinic acid} ]	0.22933070866141733	0.643646408839779
[tzd {thiazolidinedione} ]	[biguanide {biguanide} ] ** [htnhist {hypertension - history} ] ** [dmhist {diabetes mellitus - history} ]	0.22244094488188976	0.70625
[tzd {thiazolidinedione} ]	[htnhist {hypertension - history} ] ** [nicotinicacid {nicotinic acid} ] ** [dmhist {diabetes mellitus - history} ]	0.2125984251968504	0.675
[thiazide {thiazide diuretic} ] ** [nicotinicacid {nicotinic acid} ]	[htnhist {hypertension - history} ] ** [hmgcoainh {hmg-coa reductase inhibitor} ] ** [dmhist {diabetes mellitus - history} ]	0.20964566929133857	0.6051136363636364
[nsaid {nonsteroidal anti-inflammatory drug} ]	[htnhist {hypertension - history} ]	0.2047244094488189	0.9285714285714286
[aceinh {angiotensin converting enzyme inhibitor} ]	[thiazide {thiazide diuretic} ] ** [htnhist {hypertension - history} ] ** [dmhist {diabetes mellitus - history} ]	0.19881889763779528	0.6047904191616766
[pvdhist {peripheral vascular disease} ]	[thiazide {thiazide diuretic} ]	0.1968503937007874	0.6825938566552902
