# Supplementary material for: Query-constraint-based mining of association rules for exploratory analysis of clinical datasets in the National Sleep Research Resource
Source: BMC Med Inform Decis Mak. 2018 Jul 23;18(Suppl 2):58. doi: 10.1186/s12911-018-0633-7 (PMC6069291; doi:10.1186/s12911-018-0633-7)
Supplement: Supplementary file 1 — Results obtained: Results.zip contains the results obtained by merged and unmerged methods for different query constraints across the five datasets in NSRR. (ZIP 199 kb) [file 12911_2018_633_MOESM1_ESM.zip › Results/hchs/merged/merged_HCHS_thiazide_K-100_C-0.6.csv]

left	right	#SUP:	#conf:
[aceinh {angiotensin converting enzyme inhibitor} ]	[htnhist {hypertension - history} ]	0.5885692657077971	1.0
[htnhist {hypertension - history} ]	[aceinh {angiotensin converting enzyme inhibitor} ]	0.5885692657077971	0.6022463206816422
[dmhist {diabetes mellitus - history} ]	[tzd {thiazolidinedione} ] ** [htnhist {hypertension - history} ]	0.37471612414837246	0.744920993227991
[dmhist {diabetes mellitus - history} ]	[htnhist {hypertension - history} ] ** [aceinh {angiotensin converting enzyme inhibitor} ]	0.33345950037850114	0.6629044394281415
[tzd {thiazolidinedione} ]	[biguanide {biguanide} ] ** [htnhist {hypertension - history} ] ** [dmhist {diabetes mellitus - history} ]	0.28122634367903104	0.7467336683417085
[tzd {thiazolidinedione} ]	[htnhist {hypertension - history} ] ** [aceinh {angiotensin converting enzyme inhibitor} ] ** [dmhist {diabetes mellitus - history} ]	0.2573807721423164	0.6834170854271356
[nicotinicacid {nicotinic acid} ]	[htnhist {hypertension - history} ] ** [aceinh {angiotensin converting enzyme inhibitor} ]	0.25397426192278577	0.6127853881278539
[hmgcoainh {hmg-coa reductase inhibitor} ]	[htnhist {hypertension - history} ] ** [nicotinicacid {nicotinic acid} ] ** [dmhist {diabetes mellitus - history} ]	0.2501892505677517	0.6758691206543967
[nicotinicacid {nicotinic acid} ]	[htnhist {hypertension - history} ] ** [hmgcoainh {hmg-coa reductase inhibitor} ] ** [dmhist {diabetes mellitus - history} ]	0.2501892505677517	0.6036529680365297
[persistwheez {persistent wheezing} ]	[htnhist {hypertension - history} ]	0.2456472369417108	0.9614814814814815
[arb {angiotensin 2 receptor blocker} ]	[htnhist {hypertension - history} ]	0.24299772899318697	1.0
[tzd {thiazolidinedione} ]	[htnhist {hypertension - history} ] ** [nicotinicacid {nicotinic acid} ] ** [dmhist {diabetes mellitus - history} ]	0.2320211960635882	0.6160804020100502
[hmgcoainh {hmg-coa reductase inhibitor} ]	[htnhist {hypertension - history} ] ** [nicotinicacid {nicotinic acid} ] ** [aceinh {angiotensin converting enzyme inhibitor} ]	0.22785768357305072	0.6155419222903885
[nsaid {nonsteroidal anti-inflammatory drug} ]	[htnhist {hypertension - history} ]	0.2274791824375473	0.9693548387096774
[asthmahist {asthma} ]	[htnhist {hypertension - history} ]	0.2142316426949281	0.9741824440619621
[hmgcoainh {hmg-coa reductase inhibitor} ] ** [dmhist {diabetes mellitus - history} ]	[tzd {thiazolidinedione} ] ** [htnhist {hypertension - history} ] ** [nicotinicacid {nicotinic acid} ]	0.208554125662377	0.8298192771084337
[nicotinicacid {nicotinic acid} ] ** [dmhist {diabetes mellitus - history} ]	[tzd {thiazolidinedione} ] ** [htnhist {hypertension - history} ] ** [hmgcoainh {hmg-coa reductase inhibitor} ]	0.208554125662377	0.7435897435897436
[biguanide {biguanide} ]	[htnhist {hypertension - history} ] ** [tzd {thiazolidinedione} ] ** [aceinh {angiotensin converting enzyme inhibitor} ] ** [dmhist {diabetes mellitus - history} ]	0.19606358819076458	0.6934404283801874
[cadhist {coronary artery disease - history} ]	[htnhist {hypertension - history} ]	0.18735806207418623	0.9880239520958084
[pvdhist {peripheral vascular disease} ]	[htnhist {hypertension - history} ] ** [aceinh {angiotensin converting enzyme inhibitor} ]	0.18357305071915217	0.6186224489795918
[nicotinicacid {nicotinic acid} ] ** [dmhist {diabetes mellitus - history} ]	[tzd {thiazolidinedione} ] ** [biguanide {biguanide} ]	0.17600302800908402	0.6275303643724697
[biguanide {biguanide} ]	[tzd {thiazolidinedione} ] ** [nicotinicacid {nicotinic acid} ] ** [dmhist {diabetes mellitus - history} ]	0.17600302800908402	0.6224899598393574
