# Supplementary material for: Query-constraint-based mining of association rules for exploratory analysis of clinical datasets in the National Sleep Research Resource
Source: BMC Med Inform Decis Mak. 2018 Jul 23;18(Suppl 2):58. doi: 10.1186/s12911-018-0633-7 (PMC6069291; doi:10.1186/s12911-018-0633-7)
Supplement: Supplementary file 1 — Results obtained: Results.zip contains the results obtained by merged and unmerged methods for different query constraints across the five datasets in NSRR. (ZIP 199 kb) [file 12911_2018_633_MOESM1_ESM.zip › Results/hchs/merged/merged_HCHS_tzd_K-100_C-0.6.csv]

left	right	#SUP:	#conf:
[dmhist {diabetes mellitus - history} ]	[biguanide {biguanide} ]	0.7548711502199874	0.7548711502199874
[dmhist {diabetes mellitus - history} ]	[thiazide {thiazide diuretic} ] ** [htnhist {hypertension - history} ]	0.6222501571338781	0.6222501571338781
[thiazide {thiazide diuretic} ]	[biguanide {biguanide} ] ** [htnhist {hypertension - history} ] ** [dmhist {diabetes mellitus - history} ]	0.46700188560653677	0.7467336683417085
[htnhist {hypertension - history} ]	[biguanide {biguanide} ] ** [thiazide {thiazide diuretic} ] ** [dmhist {diabetes mellitus - history} ]	0.46700188560653677	0.622799664710813
[biguanide {biguanide} ]	[thiazide {thiazide diuretic} ] ** [htnhist {hypertension - history} ] ** [dmhist {diabetes mellitus - history} ]	0.46700188560653677	0.6186511240632806
[thiazide {thiazide diuretic} ]	[htnhist {hypertension - history} ] ** [aceinh {angiotensin converting enzyme inhibitor} ] ** [dmhist {diabetes mellitus - history} ]	0.4274041483343809	0.6834170854271356
[thiazide {thiazide diuretic} ]	[htnhist {hypertension - history} ] ** [nicotinicacid {nicotinic acid} ] ** [dmhist {diabetes mellitus - history} ]	0.38529226901319924	0.6160804020100502
[nicotinicacid {nicotinic acid} ]	[biguanide {biguanide} ] ** [hmgcoainh {hmg-coa reductase inhibitor} ] ** [dmhist {diabetes mellitus - history} ]	0.3488372093023256	0.6826568265682657
[hmgcoainh {hmg-coa reductase inhibitor} ]	[htnhist {hypertension - history} ] ** [nicotinicacid {nicotinic acid} ] ** [thiazide {thiazide diuretic} ] ** [dmhist {diabetes mellitus - history} ]	0.3463230672532998	0.7674094707520891
[nicotinicacid {nicotinic acid} ]	[htnhist {hypertension - history} ] ** [thiazide {thiazide diuretic} ] ** [hmgcoainh {hmg-coa reductase inhibitor} ] ** [dmhist {diabetes mellitus - history} ]	0.3463230672532998	0.6777367773677737
[nicotinicacid {nicotinic acid} ]	[biguanide {biguanide} ] ** [htnhist {hypertension - history} ] ** [dmhist {diabetes mellitus - history} ]	0.3356379635449403	0.6568265682656826
[pvdhist {peripheral vascular disease} ]	[dmhist {diabetes mellitus - history} ]	0.32683846637335007	1.0
[aceinh {angiotensin converting enzyme inhibitor} ]	[htnhist {hypertension - history} ] ** [biguanide {biguanide} ] ** [thiazide {thiazide diuretic} ] ** [dmhist {diabetes mellitus - history} ]	0.32558139534883723	0.7617647058823529
[hmgcoainh {hmg-coa reductase inhibitor} ]	[htnhist {hypertension - history} ] ** [nicotinicacid {nicotinic acid} ] ** [biguanide {biguanide} ] ** [dmhist {diabetes mellitus - history} ]	0.29918290383406665	0.6629526462395543
[aceinh {angiotensin converting enzyme inhibitor} ]	[htnhist {hypertension - history} ] ** [nicotinicacid {nicotinic acid} ] ** [thiazide {thiazide diuretic} ] ** [dmhist {diabetes mellitus - history} ]	0.26587052168447517	0.6220588235294118
[htnhist {hypertension - history} ] ** [nicotinicacid {nicotinic acid} ]	[thiazide {thiazide diuretic} ] ** [aceinh {angiotensin converting enzyme inhibitor} ] ** [dmhist {diabetes mellitus - history} ]	0.26587052168447517	0.6025641025641025
