# Supplementary material for: Query-constraint-based mining of association rules for exploratory analysis of clinical datasets in the National Sleep Research Resource
Source: BMC Med Inform Decis Mak. 2018 Jul 23;18(Suppl 2):58. doi: 10.1186/s12911-018-0633-7 (PMC6069291; doi:10.1186/s12911-018-0633-7)
Supplement: Supplementary file 1 — Results obtained: Results.zip contains the results obtained by merged and unmerged methods for different query constraints across the five datasets in NSRR. (ZIP 199 kb) [file 12911_2018_633_MOESM1_ESM.zip › Results/hchs/merged/merged_HCHS_htnhist_K-100_C-0.6.csv]

left	right	#SUP:	#conf:
[aceinh {angiotensin converting enzyme inhibitor} ]	[thiazide {thiazide diuretic} ]	0.34486582390774007	1.0
[thiazide {thiazide diuretic} ]	[aceinh {angiotensin converting enzyme inhibitor} ]	0.34486582390774007	0.6022463206816422
[dmhist {diabetes mellitus - history} ]	[thiazide {thiazide diuretic} ]	0.29252605899312484	0.7133585722011898
[dmhist {diabetes mellitus - history} ]	[tzd {thiazolidinedione} ]	0.26458194721667777	0.6452136289886425
[hmgcoainh {hmg-coa reductase inhibitor} ]	[thiazide {thiazide diuretic} ] ** [nicotinicacid {nicotinic acid} ]	0.21468174761587935	0.8093645484949833
[nicotinicacid {nicotinic acid} ]	[thiazide {thiazide diuretic} ] ** [hmgcoainh {hmg-coa reductase inhibitor} ]	0.21468174761587935	0.7165062916358254
[nicotinicacid {nicotinic acid} ]	[dmhist {diabetes mellitus - history} ]	0.19139498780217343	0.6387860843819393
[pvdhist {peripheral vascular disease} ]	[thiazide {thiazide diuretic} ]	0.1709913506320692	0.6506329113924051
[hmgcoainh {hmg-coa reductase inhibitor} ]	[nicotinicacid {nicotinic acid} ] ** [dmhist {diabetes mellitus - history} ]	0.17076957196717676	0.6438127090301003
[biguanide {biguanide} ]	[tzd {thiazolidinedione} ] ** [thiazide {thiazide diuretic} ] ** [dmhist {diabetes mellitus - history} ]	0.16478154801508094	0.8273942093541202
[tzd {thiazolidinedione} ]	[biguanide {biguanide} ] ** [thiazide {thiazide diuretic} ] ** [dmhist {diabetes mellitus - history} ]	0.16478154801508094	0.622799664710813
[aceinh {angiotensin converting enzyme inhibitor} ] ** [dmhist {diabetes mellitus - history} ]	[tzd {thiazolidinedione} ] ** [thiazide {thiazide diuretic} ]	0.1508094921268574	0.771850170261067
[tzd {thiazolidinedione} ] ** [thiazide {thiazide diuretic} ]	[aceinh {angiotensin converting enzyme inhibitor} ] ** [dmhist {diabetes mellitus - history} ]	0.1508094921268574	0.6868686868686869
[thiazide {thiazide diuretic} ] ** [nicotinicacid {nicotinic acid} ]	[hmgcoainh {hmg-coa reductase inhibitor} ] ** [dmhist {diabetes mellitus - history} ]	0.14659569749390108	0.6103416435826408
[betablocker {beta-adrenergic blocker} ]	[thiazide {thiazide diuretic} ]	0.14637391882900866	0.6846473029045643
[arb {angiotensin 2 receptor blocker} ]	[thiazide {thiazide diuretic} ]	0.14238190286094476	1.0
[tzd {thiazolidinedione} ] ** [thiazide {thiazide diuretic} ]	[nicotinicacid {nicotinic acid} ] ** [dmhist {diabetes mellitus - history} ]	0.1359503215790641	0.6191919191919192
[thiazide {thiazide diuretic} ] ** [hmgcoainh {hmg-coa reductase inhibitor} ]	[nicotinicacid {nicotinic acid} ] ** [aceinh {angiotensin converting enzyme inhibitor} ]	0.13351075626524728	0.621900826446281
[nsaid {nonsteroidal anti-inflammatory drug} ]	[thiazide {thiazide diuretic} ]	0.13328897760035485	0.6476293103448276
[asthmahist {asthma} ]	[persistwheez {persistent wheezing} ]	0.1299622976269683	0.6482300884955752
[asthmahist {asthma} ]	[thiazide {thiazide diuretic} ]	0.12552672432911954	0.6261061946902655
[tzd {thiazolidinedione} ] ** [hmgcoainh {hmg-coa reductase inhibitor} ]	[thiazide {thiazide diuretic} ] ** [nicotinicacid {nicotinic acid} ] ** [dmhist {diabetes mellitus - history} ]	0.12220004435573298	0.8830128205128205
[tzd {thiazolidinedione} ] ** [nicotinicacid {nicotinic acid} ]	[thiazide {thiazide diuretic} ] ** [hmgcoainh {hmg-coa reductase inhibitor} ] ** [dmhist {diabetes mellitus - history} ]	0.12220004435573298	0.7849002849002849
[hmgcoainh {hmg-coa reductase inhibitor} ] ** [dmhist {diabetes mellitus - history} ]	[tzd {thiazolidinedione} ] ** [thiazide {thiazide diuretic} ] ** [nicotinicacid {nicotinic acid} ]	0.12220004435573298	0.7155844155844155
[nicotinicacid {nicotinic acid} ] ** [dmhist {diabetes mellitus - history} ]	[tzd {thiazolidinedione} ] ** [thiazide {thiazide diuretic} ] ** [hmgcoainh {hmg-coa reductase inhibitor} ]	0.12220004435573298	0.6384704519119351
[biguanide {biguanide} ] ** [thiazide {thiazide diuretic} ]	[tzd {thiazolidinedione} ] ** [aceinh {angiotensin converting enzyme inhibitor} ] ** [dmhist {diabetes mellitus - history} ]	0.11488134841428255	0.6971736204576043
[cadhist {coronary artery disease - history} ]	[thiazide {thiazide diuretic} ]	0.10978043912175649	0.7268722466960352
[calcchanblocker {calcium channel blocker} ]	[thiazide {thiazide diuretic} ]	0.10401419383455311	0.6826783114992722
[thiazide {thiazide diuretic} ] ** [nicotinicacid {nicotinic acid} ] ** [dmhist {diabetes mellitus - history} ]	[tzd {thiazolidinedione} ] ** [biguanide {biguanide} ]	0.10290530051009093	0.6287262872628726
[biguanide {biguanide} ] ** [thiazide {thiazide diuretic} ]	[tzd {thiazolidinedione} ] ** [nicotinicacid {nicotinic acid} ] ** [dmhist {diabetes mellitus - history} ]	0.10290530051009093	0.6244952893674294
[hmgcoainh {hmg-coa reductase inhibitor} ] ** [aceinh {angiotensin converting enzyme inhibitor} ]	[thiazide {thiazide diuretic} ] ** [nicotinicacid {nicotinic acid} ] ** [dmhist {diabetes mellitus - history} ]	0.09758261255267243	0.7308970099667774
[nicotinicacid {nicotinic acid} ] ** [aceinh {angiotensin converting enzyme inhibitor} ]	[thiazide {thiazide diuretic} ] ** [hmgcoainh {hmg-coa reductase inhibitor} ] ** [dmhist {diabetes mellitus - history} ]	0.09758261255267243	0.6557377049180327
