# Supplementary material for: Query-constraint-based mining of association rules for exploratory analysis of clinical datasets in the National Sleep Research Resource
Source: BMC Med Inform Decis Mak. 2018 Jul 23;18(Suppl 2):58. doi: 10.1186/s12911-018-0633-7 (PMC6069291; doi:10.1186/s12911-018-0633-7)
Supplement: Supplementary file 1 — Results obtained: Results.zip contains the results obtained by merged and unmerged methods for different query constraints across the five datasets in NSRR. (ZIP 199 kb) [file 12911_2018_633_MOESM1_ESM.zip › Results/hchs/merged/merged_HCHS_insulinanalog_K-100_C-0.6.csv]

left	right	#SUP:	#conf:
[htnhist {hypertension - history} ]	[tzd {thiazolidinedione} ] ** [thiazide {thiazide diuretic} ] ** [dmhist {diabetes mellitus - history} ]	0.636604774535809	0.8247422680412371
[dmhist {diabetes mellitus - history} ]	[tzd {thiazolidinedione} ] ** [thiazide {thiazide diuretic} ] ** [htnhist {hypertension - history} ]	0.636604774535809	0.636604774535809
[htnhist {hypertension - history} ]	[tzd {thiazolidinedione} ] ** [nicotinicacid {nicotinic acid} ] ** [dmhist {diabetes mellitus - history} ]	0.5013262599469496	0.6494845360824743
[thiazide {thiazide diuretic} ]	[htnhist {hypertension - history} ] ** [tzd {thiazolidinedione} ] ** [aceinh {angiotensin converting enzyme inhibitor} ] ** [dmhist {diabetes mellitus - history} ]	0.4376657824933687	0.6818181818181818
[thiazide {thiazide diuretic} ]	[htnhist {hypertension - history} ] ** [nicotinicacid {nicotinic acid} ] ** [tzd {thiazolidinedione} ] ** [dmhist {diabetes mellitus - history} ]	0.4244031830238727	0.6611570247933884
[hmgcoainh {hmg-coa reductase inhibitor} ]	[htnhist {hypertension - history} ] ** [nicotinicacid {nicotinic acid} ] ** [tzd {thiazolidinedione} ] ** [thiazide {thiazide diuretic} ] ** [dmhist {diabetes mellitus - history} ]	0.3713527851458886	0.7692307692307693
[nicotinicacid {nicotinic acid} ]	[htnhist {hypertension - history} ] ** [tzd {thiazolidinedione} ] ** [thiazide {thiazide diuretic} ] ** [hmgcoainh {hmg-coa reductase inhibitor} ] ** [dmhist {diabetes mellitus - history} ]	0.3713527851458886	0.660377358490566
[biguanide {biguanide} ]	[tzd {thiazolidinedione} ] ** [nicotinicacid {nicotinic acid} ] ** [dmhist {diabetes mellitus - history} ]	0.3050397877984085	0.6284153005464481
[aceinh {angiotensin converting enzyme inhibitor} ]	[htnhist {hypertension - history} ] ** [nicotinicacid {nicotinic acid} ] ** [tzd {thiazolidinedione} ] ** [thiazide {thiazide diuretic} ] ** [dmhist {diabetes mellitus - history} ]	0.2864721485411141	0.6545454545454545
[asthmahist {asthma} ]	[tzd {thiazolidinedione} ] ** [dmhist {diabetes mellitus - history} ]	0.27851458885941643	1.0
[betablocker {beta-adrenergic blocker} ]	[tzd {thiazolidinedione} ] ** [htnhist {hypertension - history} ] ** [dmhist {diabetes mellitus - history} ]	0.26790450928381965	0.9711538461538461
[cadhist {coronary artery disease - history} ]	[tzd {thiazolidinedione} ] ** [htnhist {hypertension - history} ] ** [dmhist {diabetes mellitus - history} ]	0.259946949602122	0.9074074074074074
[pvdhist {peripheral vascular disease} ]	[tzd {thiazolidinedione} ] ** [htnhist {hypertension - history} ] ** [dmhist {diabetes mellitus - history} ]	0.2572944297082228	0.8016528925619835
[persistwheez {persistent wheezing} ]	[tzd {thiazolidinedione} ] ** [htnhist {hypertension - history} ] ** [dmhist {diabetes mellitus - history} ]	0.2546419098143236	0.8421052631578947
[thiazide {thiazide diuretic} ] ** [hmgcoainh {hmg-coa reductase inhibitor} ]	[htnhist {hypertension - history} ] ** [nicotinicacid {nicotinic acid} ] ** [tzd {thiazolidinedione} ] ** [aceinh {angiotensin converting enzyme inhibitor} ] ** [dmhist {diabetes mellitus - history} ]	0.2493368700265252	0.6666666666666666
