# Supplementary material for: Query-constraint-based mining of association rules for exploratory analysis of clinical datasets in the National Sleep Research Resource
Source: BMC Med Inform Decis Mak. 2018 Jul 23;18(Suppl 2):58. doi: 10.1186/s12911-018-0633-7 (PMC6069291; doi:10.1186/s12911-018-0633-7)
Supplement: Supplementary file 1 — Results obtained: Results.zip contains the results obtained by merged and unmerged methods for different query constraints across the five datasets in NSRR. (ZIP 199 kb) [file 12911_2018_633_MOESM1_ESM.zip › Results/hchs/merged/merged_HCHS_persistwheez_K-100_C-0.6.csv]

left	right	#SUP:	#conf:
[leukotrantag {leukotriene receptor antagonist} ]	[asthmahist {asthma} ]	0.1970354302241504	0.9159663865546218
[copdhist {chronic obstructive pulmonary disease/emphysema - history} ]	[asthmahist {asthma} ]	0.17389732465654376	0.6662049861495845
[asthmahist {asthma} ] ** [thiazide {thiazide diuretic} ]	[htnhist {hypertension - history} ]	0.1334056399132321	0.9634464751958225
[asthmahist {asthma} ] ** [htnhist {hypertension - history} ]	[thiazide {thiazide diuretic} ]	0.1334056399132321	0.6296928327645052
[nicotinicacid {nicotinic acid} ]	[dmhist {diabetes mellitus - history} ]	0.10014461315979754	0.6196868008948546
[asthmahist {asthma} ] ** [dmhist {diabetes mellitus - history} ]	[htnhist {hypertension - history} ]	0.09797541576283442	0.6791979949874687
[hmgcoainh {hmg-coa reductase inhibitor} ]	[nicotinicacid {nicotinic acid} ] ** [dmhist {diabetes mellitus - history} ]	0.08676789587852494	0.6217616580310881
[tzd {thiazolidinedione} ] ** [asthmahist {asthma} ]	[dmhist {diabetes mellitus - history} ]	0.08459869848156182	1.0
[cadhist {coronary artery disease - history} ]	[htnhist {hypertension - history} ]	0.08279103398409256	0.6542857142857142
[copdhist {chronic obstructive pulmonary disease/emphysema - history} ] ** [thiazide {thiazide diuretic} ]	[htnhist {hypertension - history} ]	0.08098336948662328	0.9781659388646288
[copdhist {chronic obstructive pulmonary disease/emphysema - history} ] ** [htnhist {hypertension - history} ]	[thiazide {thiazide diuretic} ]	0.08098336948662328	0.6418338108882522
[pvdhist {peripheral vascular disease} ] ** [dmhist {diabetes mellitus - history} ]	[htnhist {hypertension - history} ]	0.07519884309472162	0.7619047619047619
[asthmahist {asthma} ] ** [aceinh {angiotensin converting enzyme inhibitor} ]	[thiazide {thiazide diuretic} ] ** [htnhist {hypertension - history} ]	0.07483731019522777	1.0
[asthmahist {asthma} ] ** [nicotinicacid {nicotinic acid} ]	[hmgcoainh {hmg-coa reductase inhibitor} ]	0.07447577729573392	0.8547717842323651
[tca {tricyclic antidepressant} ]	[asthmahist {asthma} ]	0.07447577729573392	0.64375
[leukotrantag {leukotriene receptor antagonist} ] ** [thiazide {thiazide diuretic} ]	[asthmahist {asthma} ] ** [htnhist {hypertension - history} ]	0.07411424439624006	0.8760683760683761
[leukotrantag {leukotriene receptor antagonist} ] ** [htnhist {hypertension - history} ]	[asthmahist {asthma} ] ** [thiazide {thiazide diuretic} ]	0.07411424439624006	0.6366459627329193
[asthmahist {asthma} ] ** [nicotinicacid {nicotinic acid} ]	[htnhist {hypertension - history} ]	0.0730296456977585	0.8381742738589212
[calcchanblocker {calcium channel blocker} ]	[htnhist {hypertension - history} ]	0.07158351409978309	0.9705882352941176
[tca {tricyclic antidepressant} ]	[htnhist {hypertension - history} ]	0.07086044830079537	0.6125
