# Supplementary material for: Query-constraint-based mining of association rules for exploratory analysis of clinical datasets in the National Sleep Research Resource
Source: BMC Med Inform Decis Mak. 2018 Jul 23;18(Suppl 2):58. doi: 10.1186/s12911-018-0633-7 (PMC6069291; doi:10.1186/s12911-018-0633-7)
Supplement: Supplementary file 1 — Results obtained: Results.zip contains the results obtained by merged and unmerged methods for different query constraints across the five datasets in NSRR. (ZIP 199 kb) [file 12911_2018_633_MOESM1_ESM.zip › Results/hchs/merged/merged_HCHS_arb_K-100_C-0.6.csv]

left	right	#SUP:	#conf:
[htnhist {hypertension - history} ]	[thiazide {thiazide diuretic} ]	1.0	1.0
[dmhist {diabetes mellitus - history} ]	[thiazide {thiazide diuretic} ] ** [htnhist {hypertension - history} ] ** [nicotinicacid {nicotinic acid} ]	0.3052959501557632	0.6144200626959248
[tzd {thiazolidinedione} ]	[htnhist {hypertension - history} ] ** [biguanide {biguanide} ] ** [thiazide {thiazide diuretic} ] ** [dmhist {diabetes mellitus - history} ]	0.30062305295950154	0.7689243027888446
[dmhist {diabetes mellitus - history} ]	[htnhist {hypertension - history} ] ** [tzd {thiazolidinedione} ] ** [biguanide {biguanide} ] ** [thiazide {thiazide diuretic} ]	0.30062305295950154	0.6050156739811913
[pvdhist {peripheral vascular disease} ]	[thiazide {thiazide diuretic} ] ** [htnhist {hypertension - history} ]	0.2897196261682243	1.0
[hmgcoainh {hmg-coa reductase inhibitor} ]	[htnhist {hypertension - history} ] ** [nicotinicacid {nicotinic acid} ] ** [thiazide {thiazide diuretic} ] ** [dmhist {diabetes mellitus - history} ]	0.26947040498442365	0.6892430278884463
[nicotinicacid {nicotinic acid} ]	[htnhist {hypertension - history} ] ** [thiazide {thiazide diuretic} ] ** [hmgcoainh {hmg-coa reductase inhibitor} ] ** [dmhist {diabetes mellitus - history} ]	0.26947040498442365	0.6048951048951049
[nsaid {nonsteroidal anti-inflammatory drug} ]	[thiazide {thiazide diuretic} ] ** [htnhist {hypertension - history} ]	0.2585669781931464	1.0
[tzd {thiazolidinedione} ]	[htnhist {hypertension - history} ] ** [nicotinicacid {nicotinic acid} ] ** [thiazide {thiazide diuretic} ] ** [dmhist {diabetes mellitus - history} ]	0.24922118380062305	0.6374501992031872
[nicotinicacid {nicotinic acid} ] ** [dmhist {diabetes mellitus - history} ]	[htnhist {hypertension - history} ] ** [tzd {thiazolidinedione} ] ** [thiazide {thiazide diuretic} ] ** [hmgcoainh {hmg-coa reductase inhibitor} ]	0.22118380062305296	0.7244897959183674
[calcchanblocker {calcium channel blocker} ]	[thiazide {thiazide diuretic} ] ** [htnhist {hypertension - history} ]	0.20093457943925233	1.0
[biguanide {biguanide} ]	[htnhist {hypertension - history} ] ** [nicotinicacid {nicotinic acid} ] ** [tzd {thiazolidinedione} ] ** [thiazide {thiazide diuretic} ] ** [dmhist {diabetes mellitus - history} ]	0.19158878504672897	0.6373056994818653
[asthmahist {asthma} ]	[persistwheez {persistent wheezing} ] ** [thiazide {thiazide diuretic} ] ** [htnhist {hypertension - history} ]	0.17757009345794392	0.6951219512195121
[persistwheez {persistent wheezing} ]	[asthmahist {asthma} ] ** [thiazide {thiazide diuretic} ] ** [htnhist {hypertension - history} ]	0.17757009345794392	0.6031746031746031
[copdhist {chronic obstructive pulmonary disease/emphysema - history} ]	[thiazide {thiazide diuretic} ] ** [htnhist {hypertension - history} ]	0.17133956386292834	1.0
[tca {tricyclic antidepressant} ]	[thiazide {thiazide diuretic} ] ** [htnhist {hypertension - history} ]	0.16978193146417445	1.0
[biguanide {biguanide} ] ** [nicotinicacid {nicotinic acid} ]	[htnhist {hypertension - history} ] ** [tzd {thiazolidinedione} ] ** [thiazide {thiazide diuretic} ] ** [hmgcoainh {hmg-coa reductase inhibitor} ] ** [dmhist {diabetes mellitus - history} ]	0.16978193146417445	0.8861788617886179
[tzd {thiazolidinedione} ] ** [hmgcoainh {hmg-coa reductase inhibitor} ]	[htnhist {hypertension - history} ] ** [nicotinicacid {nicotinic acid} ] ** [biguanide {biguanide} ] ** [thiazide {thiazide diuretic} ] ** [dmhist {diabetes mellitus - history} ]	0.16978193146417445	0.7676056338028169
[tzd {thiazolidinedione} ] ** [nicotinicacid {nicotinic acid} ]	[htnhist {hypertension - history} ] ** [biguanide {biguanide} ] ** [thiazide {thiazide diuretic} ] ** [hmgcoainh {hmg-coa reductase inhibitor} ] ** [dmhist {diabetes mellitus - history} ]	0.16978193146417445	0.68125
[hmgcoainh {hmg-coa reductase inhibitor} ] ** [dmhist {diabetes mellitus - history} ]	[htnhist {hypertension - history} ] ** [nicotinicacid {nicotinic acid} ] ** [tzd {thiazolidinedione} ] ** [biguanide {biguanide} ] ** [thiazide {thiazide diuretic} ]	0.16978193146417445	0.630057803468208
[betablocker {beta-adrenergic blocker} ]	[thiazide {thiazide diuretic} ] ** [htnhist {hypertension - history} ] ** [dmhist {diabetes mellitus - history} ]	0.16043613707165108	0.6167664670658682
[leukotrantag {leukotriene receptor antagonist} ]	[asthmahist {asthma} ] ** [thiazide {thiazide diuretic} ] ** [htnhist {hypertension - history} ]	0.13239875389408098	0.8018867924528302
[cadhist {coronary artery disease - history} ]	[htnhist {hypertension - history} ] ** [nicotinicacid {nicotinic acid} ] ** [thiazide {thiazide diuretic} ] ** [hmgcoainh {hmg-coa reductase inhibitor} ]	0.13239875389408098	0.6028368794326241
