# Supplementary material for: Query-constraint-based mining of association rules for exploratory analysis of clinical datasets in the National Sleep Research Resource
Source: BMC Med Inform Decis Mak. 2018 Jul 23;18(Suppl 2):58. doi: 10.1186/s12911-018-0633-7 (PMC6069291; doi:10.1186/s12911-018-0633-7)
Supplement: Supplementary file 1 — Results obtained: Results.zip contains the results obtained by merged and unmerged methods for different query constraints across the five datasets in NSRR. (ZIP 199 kb) [file 12911_2018_633_MOESM1_ESM.zip › Results/hchs/merged/merged_HCHS_tca_K-100_C-0.6.csv]

left	right	#SUP:	#conf:
[htnhist {hypertension - history} ]	[thiazide {thiazide diuretic} ]	0.42564655172413796	0.7274401473296501
[dmhist {diabetes mellitus - history} ]	[tzd {thiazolidinedione} ]	0.2683189655172414	0.7014084507042253
[dmhist {diabetes mellitus - history} ]	[thiazide {thiazide diuretic} ] ** [htnhist {hypertension - history} ]	0.2435344827586207	0.6366197183098592
[asthmahist {asthma} ]	[persistwheez {persistent wheezing} ]	0.22198275862068967	0.7202797202797203
[persistwheez {persistent wheezing} ]	[asthmahist {asthma} ]	0.22198275862068967	0.64375
[nicotinicacid {nicotinic acid} ]	[dmhist {diabetes mellitus - history} ]	0.2122844827586207	0.6080246913580247
[persistwheez {persistent wheezing} ]	[htnhist {hypertension - history} ]	0.21120689655172414	0.6125
[pvdhist {peripheral vascular disease} ]	[htnhist {hypertension - history} ]	0.2025862068965517	0.6690391459074733
[hmgcoainh {hmg-coa reductase inhibitor} ]	[nicotinicacid {nicotinic acid} ] ** [dmhist {diabetes mellitus - history} ]	0.1961206896551724	0.6190476190476191
[asthmahist {asthma} ]	[htnhist {hypertension - history} ]	0.1896551724137931	0.6153846153846154
[htnhist {hypertension - history} ] ** [dmhist {diabetes mellitus - history} ]	[tzd {thiazolidinedione} ] ** [thiazide {thiazide diuretic} ]	0.1875	0.6304347826086957
[htnhist {hypertension - history} ] ** [dmhist {diabetes mellitus - history} ]	[nicotinicacid {nicotinic acid} ]	0.18318965517241378	0.6159420289855072
[tzd {thiazolidinedione} ]	[nicotinicacid {nicotinic acid} ] ** [dmhist {diabetes mellitus - history} ]	0.17025862068965517	0.6345381526104418
[htnhist {hypertension - history} ] ** [nicotinicacid {nicotinic acid} ]	[hmgcoainh {hmg-coa reductase inhibitor} ] ** [dmhist {diabetes mellitus - history} ]	0.17025862068965517	0.632
[aceinh {angiotensin converting enzyme inhibitor} ]	[thiazide {thiazide diuretic} ] ** [htnhist {hypertension - history} ] ** [dmhist {diabetes mellitus - history} ]	0.16056034482758622	0.6622222222222223
[leukotrantag {leukotriene receptor antagonist} ]	[asthmahist {asthma} ]	0.15517241379310345	0.8372093023255814
[thiazide {thiazide diuretic} ] ** [dmhist {diabetes mellitus - history} ]	[htnhist {hypertension - history} ] ** [nicotinicacid {nicotinic acid} ]	0.15193965517241378	0.6157205240174672
[thiazide {thiazide diuretic} ] ** [nicotinicacid {nicotinic acid} ] ** [dmhist {diabetes mellitus - history} ]	[hmgcoainh {hmg-coa reductase inhibitor} ]	0.14547413793103448	0.9440559440559441
