# Supplementary material for: Query-constraint-based mining of association rules for exploratory analysis of clinical datasets in the National Sleep Research Resource
Source: BMC Med Inform Decis Mak. 2018 Jul 23;18(Suppl 2):58. doi: 10.1186/s12911-018-0633-7 (PMC6069291; doi:10.1186/s12911-018-0633-7)
Supplement: Supplementary file 1 — Results obtained: Results.zip contains the results obtained by merged and unmerged methods for different query constraints across the five datasets in NSRR. (ZIP 199 kb) [file 12911_2018_633_MOESM1_ESM.zip › Results/hchs/merged/merged_HCHS_mihist_K-100_C-0.6.csv]

left	right	#SUP:	#conf:
[thiazide {thiazide diuretic} ]	[cadhist {coronary artery disease - history} ] ** [htnhist {hypertension - history} ]	0.36443148688046645	0.9689922480620154
[htnhist {hypertension - history} ]	[thiazide {thiazide diuretic} ] ** [cadhist {coronary artery disease - history} ]	0.36443148688046645	0.6684491978609626
[dmhist {diabetes mellitus - history} ]	[cadhist {coronary artery disease - history} ] ** [htnhist {hypertension - history} ]	0.2915451895043732	0.7633587786259542
[dmhist {diabetes mellitus - history} ]	[tzd {thiazolidinedione} ] ** [cadhist {coronary artery disease - history} ]	0.2303206997084548	0.6030534351145038
[thiazide {thiazide diuretic} ] ** [htnhist {hypertension - history} ]	[cadhist {coronary artery disease - history} ] ** [dmhist {diabetes mellitus - history} ]	0.22157434402332363	0.608
[persistwheez {persistent wheezing} ]	[cadhist {coronary artery disease - history} ]	0.2099125364431487	1.0
[hmgcoainh {hmg-coa reductase inhibitor} ]	[htnhist {hypertension - history} ] ** [nicotinicacid {nicotinic acid} ] ** [thiazide {thiazide diuretic} ] ** [cadhist {coronary artery disease - history} ]	0.20116618075801748	0.8117647058823529
[nicotinicacid {nicotinic acid} ]	[htnhist {hypertension - history} ] ** [thiazide {thiazide diuretic} ] ** [cadhist {coronary artery disease - history} ] ** [hmgcoainh {hmg-coa reductase inhibitor} ]	0.20116618075801748	0.7419354838709677
[nicotinicacid {nicotinic acid} ]	[cadhist {coronary artery disease - history} ] ** [dmhist {diabetes mellitus - history} ]	0.18075801749271136	0.6666666666666666
[nsaid {nonsteroidal anti-inflammatory drug} ]	[cadhist {coronary artery disease - history} ]	0.1749271137026239	1.0
[betablocker {beta-adrenergic blocker} ]	[thiazide {thiazide diuretic} ] ** [cadhist {coronary artery disease - history} ] ** [htnhist {hypertension - history} ]	0.1749271137026239	0.7692307692307693
[thiazide {thiazide diuretic} ] ** [dmhist {diabetes mellitus - history} ]	[tzd {thiazolidinedione} ] ** [cadhist {coronary artery disease - history} ] ** [htnhist {hypertension - history} ]	0.16909620991253643	0.7631578947368421
[tzd {thiazolidinedione} ]	[htnhist {hypertension - history} ] ** [thiazide {thiazide diuretic} ] ** [cadhist {coronary artery disease - history} ] ** [dmhist {diabetes mellitus - history} ]	0.16909620991253643	0.7341772151898734
[asthmahist {asthma} ]	[cadhist {coronary artery disease - history} ]	0.16326530612244897	1.0
[pvdhist {peripheral vascular disease} ]	[cadhist {coronary artery disease - history} ] ** [htnhist {hypertension - history} ]	0.16034985422740525	0.7236842105263158
[hmgcoainh {hmg-coa reductase inhibitor} ]	[cadhist {coronary artery disease - history} ] ** [nicotinicacid {nicotinic acid} ] ** [dmhist {diabetes mellitus - history} ]	0.15743440233236153	0.6352941176470588
[biguanide {biguanide} ]	[htnhist {hypertension - history} ] ** [tzd {thiazolidinedione} ] ** [cadhist {coronary artery disease - history} ] ** [dmhist {diabetes mellitus - history} ]	0.14868804664723032	0.8947368421052632
[tzd {thiazolidinedione} ]	[htnhist {hypertension - history} ] ** [biguanide {biguanide} ] ** [cadhist {coronary artery disease - history} ] ** [dmhist {diabetes mellitus - history} ]	0.14868804664723032	0.6455696202531646
[thiazide {thiazide diuretic} ] ** [dmhist {diabetes mellitus - history} ]	[cadhist {coronary artery disease - history} ] ** [htnhist {hypertension - history} ] ** [nicotinicacid {nicotinic acid} ]	0.1457725947521866	0.6578947368421053
[htnhist {hypertension - history} ] ** [nicotinicacid {nicotinic acid} ]	[thiazide {thiazide diuretic} ] ** [cadhist {coronary artery disease - history} ] ** [dmhist {diabetes mellitus - history} ]	0.1457725947521866	0.6097560975609756
[htnhist {hypertension - history} ] ** [nicotinicacid {nicotinic acid} ]	[cadhist {coronary artery disease - history} ] ** [hmgcoainh {hmg-coa reductase inhibitor} ] ** [dmhist {diabetes mellitus - history} ]	0.1457725947521866	0.6097560975609756
[betablocker {beta-adrenergic blocker} ]	[cadhist {coronary artery disease - history} ] ** [nicotinicacid {nicotinic acid} ]	0.13994169096209913	0.6153846153846154
[aceinh {angiotensin converting enzyme inhibitor} ]	[htnhist {hypertension - history} ] ** [thiazide {thiazide diuretic} ] ** [cadhist {coronary artery disease - history} ] ** [dmhist {diabetes mellitus - history} ]	0.13702623906705538	0.6438356164383562
[thiazide {thiazide diuretic} ] ** [dmhist {diabetes mellitus - history} ]	[cadhist {coronary artery disease - history} ] ** [htnhist {hypertension - history} ] ** [aceinh {angiotensin converting enzyme inhibitor} ]	0.13702623906705538	0.618421052631579
[betablocker {beta-adrenergic blocker} ]	[cadhist {coronary artery disease - history} ] ** [dmhist {diabetes mellitus - history} ]	0.13702623906705538	0.6025641025641025
[calcchanblocker {calcium channel blocker} ]	[cadhist {coronary artery disease - history} ] ** [htnhist {hypertension - history} ]	0.13411078717201166	0.9787234042553191
[thiazide {thiazide diuretic} ] ** [nicotinicacid {nicotinic acid} ]	[htnhist {hypertension - history} ] ** [cadhist {coronary artery disease - history} ] ** [hmgcoainh {hmg-coa reductase inhibitor} ] ** [dmhist {diabetes mellitus - history} ]	0.13119533527696792	0.6081081081081081
