# Supplementary material for: Query-constraint-based mining of association rules for exploratory analysis of clinical datasets in the National Sleep Research Resource
Source: BMC Med Inform Decis Mak. 2018 Jul 23;18(Suppl 2):58. doi: 10.1186/s12911-018-0633-7 (PMC6069291; doi:10.1186/s12911-018-0633-7)
Supplement: Supplementary file 1 — Results obtained: Results.zip contains the results obtained by merged and unmerged methods for different query constraints across the five datasets in NSRR. (ZIP 199 kb) [file 12911_2018_633_MOESM1_ESM.zip › Results/hchs/merged/merged_HCHS_nicotinicacid_K-100_C-0.6.csv]

left	right	#SUP:	#conf:
[htnhist {hypertension - history} ]	[thiazide {thiazide diuretic} ] ** [hmgcoainh {hmg-coa reductase inhibitor} ]	0.5537757437070938	0.7165062916358254
[hmgcoainh {hmg-coa reductase inhibitor} ]	[thiazide {thiazide diuretic} ] ** [htnhist {hypertension - history} ]	0.5537757437070938	0.6372613561553654
[htnhist {hypertension - history} ]	[dmhist {diabetes mellitus - history} ]	0.4937070938215103	0.6387860843819393
[thiazide {thiazide diuretic} ]	[htnhist {hypertension - history} ] ** [aceinh {angiotensin converting enzyme inhibitor} ]	0.38386727688787187	0.6127853881278539
[dmhist {diabetes mellitus - history} ]	[thiazide {thiazide diuretic} ] ** [htnhist {hypertension - history} ] ** [hmgcoainh {hmg-coa reductase inhibitor} ]	0.3781464530892448	0.6525172754195459
[thiazide {thiazide diuretic} ]	[htnhist {hypertension - history} ] ** [hmgcoainh {hmg-coa reductase inhibitor} ] ** [dmhist {diabetes mellitus - history} ]	0.3781464530892448	0.6036529680365297
[dmhist {diabetes mellitus - history} ]	[tzd {thiazolidinedione} ] ** [biguanide {biguanide} ]	0.35812356979405036	0.6179664363277394
[tzd {thiazolidinedione} ]	[htnhist {hypertension - history} ] ** [hmgcoainh {hmg-coa reductase inhibitor} ] ** [dmhist {diabetes mellitus - history} ]	0.35697940503432496	0.7675276752767528
[dmhist {diabetes mellitus - history} ]	[tzd {thiazolidinedione} ] ** [htnhist {hypertension - history} ] ** [hmgcoainh {hmg-coa reductase inhibitor} ]	0.35697940503432496	0.6159921026653504
[tzd {thiazolidinedione} ]	[thiazide {thiazide diuretic} ] ** [htnhist {hypertension - history} ] ** [dmhist {diabetes mellitus - history} ]	0.35068649885583525	0.7539975399753998
[dmhist {diabetes mellitus - history} ]	[tzd {thiazolidinedione} ] ** [thiazide {thiazide diuretic} ] ** [htnhist {hypertension - history} ]	0.35068649885583525	0.6051332675222113
[aceinh {angiotensin converting enzyme inhibitor} ]	[thiazide {thiazide diuretic} ] ** [htnhist {hypertension - history} ] ** [hmgcoainh {hmg-coa reductase inhibitor} ]	0.34439359267734554	0.8971684053651267
[biguanide {biguanide} ]	[tzd {thiazolidinedione} ] ** [hmgcoainh {hmg-coa reductase inhibitor} ] ** [dmhist {diabetes mellitus - history} ]	0.31750572082379863	0.8865814696485623
[tzd {thiazolidinedione} ]	[biguanide {biguanide} ] ** [hmgcoainh {hmg-coa reductase inhibitor} ] ** [dmhist {diabetes mellitus - history} ]	0.31750572082379863	0.6826568265682657
[tzd {thiazolidinedione} ]	[thiazide {thiazide diuretic} ] ** [hmgcoainh {hmg-coa reductase inhibitor} ] ** [dmhist {diabetes mellitus - history} ]	0.3157894736842105	0.6789667896678967
