# Supplementary material for: Query-constraint-based mining of association rules for exploratory analysis of clinical datasets in the National Sleep Research Resource
Source: BMC Med Inform Decis Mak. 2018 Jul 23;18(Suppl 2):58. doi: 10.1186/s12911-018-0633-7 (PMC6069291; doi:10.1186/s12911-018-0633-7)
Supplement: Supplementary file 1 — Results obtained: Results.zip contains the results obtained by merged and unmerged methods for different query constraints across the five datasets in NSRR. (ZIP 199 kb) [file 12911_2018_633_MOESM1_ESM.zip › Results/hchs/merged/merged_HCHS_typicalantipsychot_K-100_C-0.6.csv]

left	right	#SUP:	#conf:
[htnhist {hypertension - history} ]	[tca {tricyclic antidepressant} ]	0.31788079470198677	0.6666666666666666
[htnhist {hypertension - history} ]	[thiazide {thiazide diuretic} ]	0.2947019867549669	0.6180555555555556
[persistwheez {persistent wheezing} ]	[tca {tricyclic antidepressant} ]	0.2814569536423841	0.7264957264957265
[persistwheez {persistent wheezing} ]	[asthmahist {asthma} ]	0.24834437086092714	0.6410256410256411
[asthmahist {asthma} ]	[tca {tricyclic antidepressant} ]	0.24172185430463577	0.7087378640776699
[thiazide {thiazide diuretic} ]	[tca {tricyclic antidepressant} ] ** [htnhist {hypertension - history} ]	0.2185430463576159	0.6875
[dmhist {diabetes mellitus - history} ]	[tca {tricyclic antidepressant} ]	0.20198675496688742	0.7439024390243902
[nsaid {nonsteroidal anti-inflammatory drug} ]	[tca {tricyclic antidepressant} ]	0.18211920529801323	0.6962025316455697
[tca {tricyclic antidepressant} ] ** [asthmahist {asthma} ]	[persistwheez {persistent wheezing} ]	0.17880794701986755	0.7397260273972602
[hmgcoainh {hmg-coa reductase inhibitor} ]	[tca {tricyclic antidepressant} ] ** [nicotinicacid {nicotinic acid} ]	0.17880794701986755	0.7012987012987013
[nicotinicacid {nicotinic acid} ]	[tca {tricyclic antidepressant} ] ** [hmgcoainh {hmg-coa reductase inhibitor} ]	0.17880794701986755	0.6428571428571429
[benzo {benzodiazepine} ]	[tca {tricyclic antidepressant} ]	0.16556291390728478	0.6493506493506493
[copdhist {chronic obstructive pulmonary disease/emphysema - history} ]	[persistwheez {persistent wheezing} ]	0.15894039735099338	0.7384615384615385
[leukotrantag {leukotriene receptor antagonist} ]	[tca {tricyclic antidepressant} ]	0.1490066225165563	0.6923076923076923
[pvdhist {peripheral vascular disease} ]	[tca {tricyclic antidepressant} ]	0.1490066225165563	0.6818181818181818
[leukotrantag {leukotriene receptor antagonist} ]	[asthmahist {asthma} ] ** [persistwheez {persistent wheezing} ]	0.1390728476821192	0.6461538461538462
[copdhist {chronic obstructive pulmonary disease/emphysema - history} ]	[tca {tricyclic antidepressant} ]	0.13245033112582782	0.6153846153846154
[asthmahist {asthma} ] ** [htnhist {hypertension - history} ]	[persistwheez {persistent wheezing} ]	0.1291390728476821	0.7358490566037735
[tca {tricyclic antidepressant} ] ** [dmhist {diabetes mellitus - history} ]	[htnhist {hypertension - history} ]	0.12582781456953643	0.6229508196721312
[tca {tricyclic antidepressant} ] ** [hmgcoainh {hmg-coa reductase inhibitor} ]	[htnhist {hypertension - history} ] ** [nicotinicacid {nicotinic acid} ]	0.12251655629139073	0.6851851851851852
[tca {tricyclic antidepressant} ] ** [nicotinicacid {nicotinic acid} ]	[htnhist {hypertension - history} ] ** [hmgcoainh {hmg-coa reductase inhibitor} ]	0.12251655629139073	0.6271186440677966
[tca {tricyclic antidepressant} ] ** [nicotinicacid {nicotinic acid} ]	[thiazide {thiazide diuretic} ]	0.12251655629139073	0.6271186440677966
[tzd {thiazolidinedione} ]	[tca {tricyclic antidepressant} ] ** [dmhist {diabetes mellitus - history} ]	0.11258278145695365	0.6938775510204082
[tca {tricyclic antidepressant} ] ** [hmgcoainh {hmg-coa reductase inhibitor} ]	[thiazide {thiazide diuretic} ] ** [nicotinicacid {nicotinic acid} ]	0.11258278145695365	0.6296296296296297
[cadhist {coronary artery disease - history} ]	[tca {tricyclic antidepressant} ]	0.10927152317880795	0.75
[aceinh {angiotensin converting enzyme inhibitor} ]	[tca {tricyclic antidepressant} ] ** [thiazide {thiazide diuretic} ] ** [htnhist {hypertension - history} ]	0.10927152317880795	0.6875
