# Supplementary material for: Query-constraint-based mining of association rules for exploratory analysis of clinical datasets in the National Sleep Research Resource
Source: BMC Med Inform Decis Mak. 2018 Jul 23;18(Suppl 2):58. doi: 10.1186/s12911-018-0633-7 (PMC6069291; doi:10.1186/s12911-018-0633-7)
Supplement: Supplementary file 1 — Results obtained: Results.zip contains the results obtained by merged and unmerged methods for different query constraints across the five datasets in NSRR. (ZIP 199 kb) [file 12911_2018_633_MOESM1_ESM.zip › Results/hchs/merged/merged_HCHS_hmgcoainh_K-100_C-0.6.csv]

left	right	#SUP:	#conf:
[htnhist {hypertension - history} ]	[thiazide {thiazide diuretic} ] ** [nicotinicacid {nicotinic acid} ]	0.6372613561553654	0.8093645484949833
[nicotinicacid {nicotinic acid} ]	[thiazide {thiazide diuretic} ] ** [htnhist {hypertension - history} ]	0.6372613561553654	0.6372613561553654
[htnhist {hypertension - history} ]	[nicotinicacid {nicotinic acid} ] ** [dmhist {diabetes mellitus - history} ]	0.5069124423963134	0.6438127090301003
[thiazide {thiazide diuretic} ]	[htnhist {hypertension - history} ] ** [nicotinicacid {nicotinic acid} ] ** [dmhist {diabetes mellitus - history} ]	0.43515470704410797	0.6758691206543967
[thiazide {thiazide diuretic} ]	[htnhist {hypertension - history} ] ** [nicotinicacid {nicotinic acid} ] ** [aceinh {angiotensin converting enzyme inhibitor} ]	0.39631336405529954	0.6155419222903885
[dmhist {diabetes mellitus - history} ]	[tzd {thiazolidinedione} ] ** [biguanide {biguanide} ] ** [nicotinicacid {nicotinic acid} ]	0.36537195523370636	0.6201117318435754
[tzd {thiazolidinedione} ]	[htnhist {hypertension - history} ] ** [nicotinicacid {nicotinic acid} ] ** [thiazide {thiazide diuretic} ] ** [dmhist {diabetes mellitus - history} ]	0.3627386438446346	0.7674094707520891
[dmhist {diabetes mellitus - history} ]	[htnhist {hypertension - history} ] ** [nicotinicacid {nicotinic acid} ] ** [tzd {thiazolidinedione} ] ** [thiazide {thiazide diuretic} ]	0.3627386438446346	0.6156424581005586
[tzd {thiazolidinedione} ]	[htnhist {hypertension - history} ] ** [nicotinicacid {nicotinic acid} ] ** [biguanide {biguanide} ] ** [dmhist {diabetes mellitus - history} ]	0.31336405529953915	0.6629526462395543
[biguanide {biguanide} ]	[htnhist {hypertension - history} ] ** [nicotinicacid {nicotinic acid} ] ** [tzd {thiazolidinedione} ] ** [thiazide {thiazide diuretic} ] ** [dmhist {diabetes mellitus - history} ]	0.2745227123107307	0.7513513513513513
[tzd {thiazolidinedione} ] ** [htnhist {hypertension - history} ]	[nicotinicacid {nicotinic acid} ] ** [biguanide {biguanide} ] ** [thiazide {thiazide diuretic} ] ** [dmhist {diabetes mellitus - history} ]	0.2745227123107307	0.6682692307692307
[thiazide {thiazide diuretic} ] ** [dmhist {diabetes mellitus - history} ]	[htnhist {hypertension - history} ] ** [nicotinicacid {nicotinic acid} ] ** [tzd {thiazolidinedione} ] ** [biguanide {biguanide} ]	0.2745227123107307	0.6280120481927711
[betablocker {beta-adrenergic blocker} ]	[htnhist {hypertension - history} ] ** [nicotinicacid {nicotinic acid} ]	0.2685977616853193	0.9737470167064439
[persistwheez {persistent wheezing} ]	[nicotinicacid {nicotinic acid} ]	0.25411454904542463	1.0
[tzd {thiazolidinedione} ] ** [thiazide {thiazide diuretic} ]	[htnhist {hypertension - history} ] ** [nicotinicacid {nicotinic acid} ] ** [aceinh {angiotensin converting enzyme inhibitor} ] ** [dmhist {diabetes mellitus - history} ]	0.25082290980908495	0.6902173913043478
[aceinh {angiotensin converting enzyme inhibitor} ]	[htnhist {hypertension - history} ] ** [nicotinicacid {nicotinic acid} ] ** [tzd {thiazolidinedione} ] ** [thiazide {thiazide diuretic} ] ** [dmhist {diabetes mellitus - history} ]	0.25082290980908495	0.632890365448505
[tzd {thiazolidinedione} ] ** [htnhist {hypertension - history} ]	[nicotinicacid {nicotinic acid} ] ** [thiazide {thiazide diuretic} ] ** [aceinh {angiotensin converting enzyme inhibitor} ] ** [dmhist {diabetes mellitus - history} ]	0.25082290980908495	0.6105769230769231
[nsaid {nonsteroidal anti-inflammatory drug} ]	[nicotinicacid {nicotinic acid} ]	0.22975641869651087	1.0
[pvdhist {peripheral vascular disease} ]	[thiazide {thiazide diuretic} ] ** [htnhist {hypertension - history} ] ** [nicotinicacid {nicotinic acid} ]	0.22317314022383147	0.6807228915662651
[cadhist {coronary artery disease - history} ]	[htnhist {hypertension - history} ] ** [nicotinicacid {nicotinic acid} ]	0.2152732060566162	0.9211267605633803
[pvdhist {peripheral vascular disease} ]	[nicotinicacid {nicotinic acid} ] ** [dmhist {diabetes mellitus - history} ]	0.21461487820934824	0.6546184738955824
[asthmahist {asthma} ]	[nicotinicacid {nicotinic acid} ]	0.2139565503620803	1.0
