# Supplementary material for: Query-constraint-based mining of association rules for exploratory analysis of clinical datasets in the National Sleep Research Resource
Source: BMC Med Inform Decis Mak. 2018 Jul 23;18(Suppl 2):58. doi: 10.1186/s12911-018-0633-7 (PMC6069291; doi:10.1186/s12911-018-0633-7)
Supplement: Supplementary file 1 — Results obtained: Results.zip contains the results obtained by merged and unmerged methods for different query constraints across the five datasets in NSRR. (ZIP 199 kb) [file 12911_2018_633_MOESM1_ESM.zip › Results/hchs/merged/merged_HCHS_tiahist_K-100_C-0.6.csv]

left	right	#SUP:	#conf:
[htnhist {hypertension - history} ]	[thiazide {thiazide diuretic} ]	0.4830287206266319	0.7034220532319392
[strokehist {stroke - history} ]	[htnhist {hypertension - history} ]	0.4281984334203655	0.70995670995671
[htnhist {hypertension - history} ]	[strokehist {stroke - history} ]	0.4281984334203655	0.623574144486692
[thiazide {thiazide diuretic} ]	[htnhist {hypertension - history} ] ** [nicotinicacid {nicotinic acid} ]	0.3028720626631854	0.6203208556149733
[thiazide {thiazide diuretic} ]	[strokehist {stroke - history} ] ** [htnhist {hypertension - history} ]	0.3002610966057441	0.6149732620320856
[thiazide {thiazide diuretic} ]	[nicotinicacid {nicotinic acid} ] ** [hmgcoainh {hmg-coa reductase inhibitor} ]	0.2950391644908616	0.6042780748663101
[nicotinicacid {nicotinic acid} ]	[thiazide {thiazide diuretic} ] ** [htnhist {hypertension - history} ] ** [hmgcoainh {hmg-coa reductase inhibitor} ]	0.2898172323759791	0.6809815950920245
[persistwheez {persistent wheezing} ]	[htnhist {hypertension - history} ]	0.2741514360313316	0.7394366197183099
[dmhist {diabetes mellitus - history} ]	[thiazide {thiazide diuretic} ] ** [htnhist {hypertension - history} ]	0.27154046997389036	0.6624203821656051
[nicotinicacid {nicotinic acid} ]	[dmhist {diabetes mellitus - history} ]	0.2689295039164491	0.6319018404907976
[dmhist {diabetes mellitus - history} ]	[strokehist {stroke - history} ]	0.2584856396866841	0.6305732484076433
[dmhist {diabetes mellitus - history} ]	[tzd {thiazolidinedione} ] ** [htnhist {hypertension - history} ]	0.2558746736292428	0.6242038216560509
[persistwheez {persistent wheezing} ]	[asthmahist {asthma} ]	0.2506527415143603	0.676056338028169
[pvdhist {peripheral vascular disease} ]	[htnhist {hypertension - history} ]	0.24804177545691905	0.7851239669421488
[hmgcoainh {hmg-coa reductase inhibitor} ]	[nicotinicacid {nicotinic acid} ] ** [dmhist {diabetes mellitus - history} ]	0.24804177545691905	0.6291390728476821
[dmhist {diabetes mellitus - history} ]	[htnhist {hypertension - history} ] ** [nicotinicacid {nicotinic acid} ]	0.24804177545691905	0.6050955414012739
[dmhist {diabetes mellitus - history} ]	[nicotinicacid {nicotinic acid} ] ** [hmgcoainh {hmg-coa reductase inhibitor} ]	0.24804177545691905	0.6050955414012739
[asthmahist {asthma} ]	[htnhist {hypertension - history} ]	0.2349869451697128	0.7317073170731707
[htnhist {hypertension - history} ] ** [nicotinicacid {nicotinic acid} ]	[hmgcoainh {hmg-coa reductase inhibitor} ] ** [dmhist {diabetes mellitus - history} ]	0.2297650130548303	0.6197183098591549
[cadhist {coronary artery disease - history} ]	[thiazide {thiazide diuretic} ] ** [htnhist {hypertension - history} ]	0.22193211488250653	0.6640625
[htnhist {hypertension - history} ] ** [dmhist {diabetes mellitus - history} ]	[tzd {thiazolidinedione} ] ** [thiazide {thiazide diuretic} ]	0.21671018276762402	0.6148148148148148
[htnhist {hypertension - history} ] ** [dmhist {diabetes mellitus - history} ]	[thiazide {thiazide diuretic} ] ** [nicotinicacid {nicotinic acid} ]	0.21409921671018275	0.6074074074074074
[tzd {thiazolidinedione} ]	[nicotinicacid {nicotinic acid} ] ** [dmhist {diabetes mellitus - history} ]	0.20887728459530025	0.7142857142857143
