# Supplementary material for: Query-constraint-based mining of association rules for exploratory analysis of clinical datasets in the National Sleep Research Resource
Source: BMC Med Inform Decis Mak. 2018 Jul 23;18(Suppl 2):58. doi: 10.1186/s12911-018-0633-7 (PMC6069291; doi:10.1186/s12911-018-0633-7)
Supplement: Supplementary file 1 — Results obtained: Results.zip contains the results obtained by merged and unmerged methods for different query constraints across the five datasets in NSRR. (ZIP 199 kb) [file 12911_2018_633_MOESM1_ESM.zip › Results/hchs/merged/merged_HCHS_biguanide_K-100_C-0.6.csv]

left	right	#SUP:	#conf:
[htnhist {hypertension - history} ]	[tzd {thiazolidinedione} ] ** [thiazide {thiazide diuretic} ] ** [dmhist {diabetes mellitus - history} ]	0.6186511240632806	0.8273942093541202
[dmhist {diabetes mellitus - history} ]	[tzd {thiazolidinedione} ] ** [thiazide {thiazide diuretic} ] ** [htnhist {hypertension - history} ]	0.6186511240632806	0.6186511240632806
[tzd {thiazolidinedione} ]	[thiazide {thiazide diuretic} ] ** [htnhist {hypertension - history} ] ** [dmhist {diabetes mellitus - history} ]	0.6186511240632806	0.6186511240632806
[thiazide {thiazide diuretic} ]	[htnhist {hypertension - history} ] ** [tzd {thiazolidinedione} ] ** [aceinh {angiotensin converting enzyme inhibitor} ] ** [dmhist {diabetes mellitus - history} ]	0.43130724396336384	0.6934404283801874
[thiazide {thiazide diuretic} ]	[htnhist {hypertension - history} ] ** [nicotinicacid {nicotinic acid} ] ** [tzd {thiazolidinedione} ] ** [dmhist {diabetes mellitus - history} ]	0.38634471273938387	0.6211512717536813
[hmgcoainh {hmg-coa reductase inhibitor} ]	[htnhist {hypertension - history} ] ** [nicotinicacid {nicotinic acid} ] ** [tzd {thiazolidinedione} ] ** [thiazide {thiazide diuretic} ] ** [dmhist {diabetes mellitus - history} ]	0.347210657785179	0.7513513513513513
[nicotinicacid {nicotinic acid} ]	[htnhist {hypertension - history} ] ** [tzd {thiazolidinedione} ] ** [thiazide {thiazide diuretic} ] ** [hmgcoainh {hmg-coa reductase inhibitor} ] ** [dmhist {diabetes mellitus - history} ]	0.347210657785179	0.6661341853035144
[aceinh {angiotensin converting enzyme inhibitor} ]	[htnhist {hypertension - history} ] ** [nicotinicacid {nicotinic acid} ] ** [tzd {thiazolidinedione} ] ** [thiazide {thiazide diuretic} ] ** [dmhist {diabetes mellitus - history} ]	0.2739383846794338	0.6351351351351351
[htnhist {hypertension - history} ] ** [nicotinicacid {nicotinic acid} ]	[tzd {thiazolidinedione} ] ** [thiazide {thiazide diuretic} ] ** [aceinh {angiotensin converting enzyme inhibitor} ] ** [dmhist {diabetes mellitus - history} ]	0.2739383846794338	0.6161048689138576
[thiazide {thiazide diuretic} ] ** [hmgcoainh {hmg-coa reductase inhibitor} ]	[htnhist {hypertension - history} ] ** [nicotinicacid {nicotinic acid} ] ** [tzd {thiazolidinedione} ] ** [aceinh {angiotensin converting enzyme inhibitor} ] ** [dmhist {diabetes mellitus - history} ]	0.24812656119900084	0.7129186602870813
[thiazide {thiazide diuretic} ] ** [nicotinicacid {nicotinic acid} ]	[htnhist {hypertension - history} ] ** [tzd {thiazolidinedione} ] ** [hmgcoainh {hmg-coa reductase inhibitor} ] ** [aceinh {angiotensin converting enzyme inhibitor} ] ** [dmhist {diabetes mellitus - history} ]	0.24812656119900084	0.6408602150537634
[htnhist {hypertension - history} ] ** [hmgcoainh {hmg-coa reductase inhibitor} ]	[nicotinicacid {nicotinic acid} ] ** [tzd {thiazolidinedione} ] ** [thiazide {thiazide diuretic} ] ** [aceinh {angiotensin converting enzyme inhibitor} ] ** [dmhist {diabetes mellitus - history} ]	0.24812656119900084	0.6260504201680672
[pvdhist {peripheral vascular disease} ]	[htnhist {hypertension - history} ] ** [tzd {thiazolidinedione} ] ** [thiazide {thiazide diuretic} ] ** [dmhist {diabetes mellitus - history} ]	0.21315570358034971	0.6564102564102564
[nsaid {nonsteroidal anti-inflammatory drug} ]	[tzd {thiazolidinedione} ] ** [dmhist {diabetes mellitus - history} ]	0.21232306411323898	1.0
[asthmahist {asthma} ]	[tzd {thiazolidinedione} ] ** [dmhist {diabetes mellitus - history} ]	0.19317235636969193	1.0
[persistwheez {persistent wheezing} ]	[tzd {thiazolidinedione} ] ** [htnhist {hypertension - history} ] ** [dmhist {diabetes mellitus - history} ]	0.19150707743547044	0.7931034482758621
[betablocker {beta-adrenergic blocker} ]	[tzd {thiazolidinedione} ] ** [htnhist {hypertension - history} ] ** [dmhist {diabetes mellitus - history} ]	0.18817651956702747	0.9826086956521739
[pvdhist {peripheral vascular disease} ] ** [htnhist {hypertension - history} ]	[tzd {thiazolidinedione} ] ** [nicotinicacid {nicotinic acid} ] ** [dmhist {diabetes mellitus - history} ]	0.16736053288925895	0.6360759493670886
