# Supplementary material for: Query-constraint-based mining of association rules for exploratory analysis of clinical datasets in the National Sleep Research Resource
Source: BMC Med Inform Decis Mak. 2018 Jul 23;18(Suppl 2):58. doi: 10.1186/s12911-018-0633-7 (PMC6069291; doi:10.1186/s12911-018-0633-7)
Supplement: Supplementary file 1 — Results obtained: Results.zip contains the results obtained by merged and unmerged methods for different query constraints across the five datasets in NSRR. (ZIP 199 kb) [file 12911_2018_633_MOESM1_ESM.zip › Results/hchs/merged/merged_HCHS_pvdhist_K-100_C-0.6.csv]

left	right	#SUP:	#conf:
[htnhist {hypertension - history} ]	[thiazide {thiazide diuretic} ]	0.3517335766423358	0.6506329113924051
[dmhist {diabetes mellitus - history} ]	[htnhist {hypertension - history} ]	0.27965328467153283	0.7220259128386337
[dmhist {diabetes mellitus - history} ]	[tzd {thiazolidinedione} ]	0.23722627737226276	0.6124852767962309
[thiazide {thiazide diuretic} ]	[htnhist {hypertension - history} ] ** [aceinh {angiotensin converting enzyme inhibitor} ]	0.22125912408759124	0.6186224489795918
[nicotinicacid {nicotinic acid} ]	[dmhist {diabetes mellitus - history} ]	0.1646897810218978	0.6481149012567325
[nicotinicacid {nicotinic acid} ]	[thiazide {thiazide diuretic} ] ** [htnhist {hypertension - history} ] ** [hmgcoainh {hmg-coa reductase inhibitor} ]	0.15465328467153286	0.6086175942549371
[hmgcoainh {hmg-coa reductase inhibitor} ]	[nicotinicacid {nicotinic acid} ] ** [dmhist {diabetes mellitus - history} ]	0.14872262773722628	0.6546184738955824
[tzd {thiazolidinedione} ]	[biguanide {biguanide} ] ** [htnhist {hypertension - history} ] ** [dmhist {diabetes mellitus - history} ]	0.14416058394160583	0.6076923076923076
[aceinh {angiotensin converting enzyme inhibitor} ]	[thiazide {thiazide diuretic} ] ** [htnhist {hypertension - history} ] ** [dmhist {diabetes mellitus - history} ]	0.13914233576642335	0.6288659793814433
[htnhist {hypertension - history} ] ** [nicotinicacid {nicotinic acid} ]	[hmgcoainh {hmg-coa reductase inhibitor} ] ** [dmhist {diabetes mellitus - history} ]	0.13275547445255476	0.6395604395604395
[tzd {thiazolidinedione} ] ** [htnhist {hypertension - history} ]	[nicotinicacid {nicotinic acid} ] ** [dmhist {diabetes mellitus - history} ]	0.12043795620437957	0.6346153846153846
