# Supplementary material for: Query-constraint-based mining of association rules for exploratory analysis of clinical datasets in the National Sleep Research Resource
Source: BMC Med Inform Decis Mak. 2018 Jul 23;18(Suppl 2):58. doi: 10.1186/s12911-018-0633-7 (PMC6069291; doi:10.1186/s12911-018-0633-7)
Supplement: Supplementary file 1 — Results obtained: Results.zip contains the results obtained by merged and unmerged methods for different query constraints across the five datasets in NSRR. (ZIP 199 kb) [file 12911_2018_633_MOESM1_ESM.zip › Results/hchs/merged/merged_HCHS_plateletedagginh_K-100_C-0.6.csv]

left	right	#SUP:	#conf:
[htnhist {hypertension - history} ]	[dmhist {diabetes mellitus - history} ]	0.5842105263157895	0.6646706586826348
[htnhist {hypertension - history} ]	[cadhist {coronary artery disease - history} ]	0.5736842105263158	0.6526946107784432
[nicotinicacid {nicotinic acid} ]	[thiazide {thiazide diuretic} ] ** [htnhist {hypertension - history} ] ** [hmgcoainh {hmg-coa reductase inhibitor} ]	0.5631578947368421	0.781021897810219
[thiazide {thiazide diuretic} ]	[htnhist {hypertension - history} ] ** [nicotinicacid {nicotinic acid} ] ** [hmgcoainh {hmg-coa reductase inhibitor} ]	0.5631578947368421	0.7642857142857142
[htnhist {hypertension - history} ]	[thiazide {thiazide diuretic} ] ** [nicotinicacid {nicotinic acid} ] ** [hmgcoainh {hmg-coa reductase inhibitor} ]	0.5631578947368421	0.6407185628742516
[htnhist {hypertension - history} ]	[betablocker {beta-adrenergic blocker} ]	0.5473684210526316	0.6227544910179641
[dmhist {diabetes mellitus - history} ]	[thiazide {thiazide diuretic} ] ** [htnhist {hypertension - history} ]	0.5157894736842106	0.8305084745762712
[thiazide {thiazide diuretic} ]	[htnhist {hypertension - history} ] ** [dmhist {diabetes mellitus - history} ]	0.5157894736842106	0.7
[betablocker {beta-adrenergic blocker} ]	[thiazide {thiazide diuretic} ] ** [htnhist {hypertension - history} ]	0.4842105263157895	0.8761904761904762
[thiazide {thiazide diuretic} ]	[betablocker {beta-adrenergic blocker} ] ** [htnhist {hypertension - history} ]	0.4842105263157895	0.6571428571428571
[cadhist {coronary artery disease - history} ]	[thiazide {thiazide diuretic} ] ** [htnhist {hypertension - history} ]	0.47368421052631576	0.7758620689655172
[thiazide {thiazide diuretic} ]	[cadhist {coronary artery disease - history} ] ** [htnhist {hypertension - history} ]	0.47368421052631576	0.6428571428571429
[dmhist {diabetes mellitus - history} ]	[tzd {thiazolidinedione} ] ** [htnhist {hypertension - history} ]	0.4631578947368421	0.7457627118644068
[cadhist {coronary artery disease - history} ]	[htnhist {hypertension - history} ] ** [nicotinicacid {nicotinic acid} ]	0.45263157894736844	0.7413793103448276
[nicotinicacid {nicotinic acid} ]	[cadhist {coronary artery disease - history} ] ** [htnhist {hypertension - history} ]	0.45263157894736844	0.6277372262773723
[dmhist {diabetes mellitus - history} ]	[htnhist {hypertension - history} ] ** [nicotinicacid {nicotinic acid} ] ** [hmgcoainh {hmg-coa reductase inhibitor} ]	0.4421052631578947	0.711864406779661
[hmgcoainh {hmg-coa reductase inhibitor} ]	[htnhist {hypertension - history} ] ** [nicotinicacid {nicotinic acid} ] ** [dmhist {diabetes mellitus - history} ]	0.4421052631578947	0.6461538461538462
[nicotinicacid {nicotinic acid} ]	[htnhist {hypertension - history} ] ** [hmgcoainh {hmg-coa reductase inhibitor} ] ** [dmhist {diabetes mellitus - history} ]	0.4421052631578947	0.6131386861313869
[betablocker {beta-adrenergic blocker} ]	[htnhist {hypertension - history} ] ** [nicotinicacid {nicotinic acid} ] ** [hmgcoainh {hmg-coa reductase inhibitor} ]	0.4368421052631579	0.7904761904761904
[cadhist {coronary artery disease - history} ]	[nicotinicacid {nicotinic acid} ] ** [hmgcoainh {hmg-coa reductase inhibitor} ]	0.4368421052631579	0.7155172413793104
[hmgcoainh {hmg-coa reductase inhibitor} ]	[betablocker {beta-adrenergic blocker} ] ** [htnhist {hypertension - history} ] ** [nicotinicacid {nicotinic acid} ]	0.4368421052631579	0.6384615384615384
[hmgcoainh {hmg-coa reductase inhibitor} ]	[cadhist {coronary artery disease - history} ] ** [nicotinicacid {nicotinic acid} ]	0.4368421052631579	0.6384615384615384
[nicotinicacid {nicotinic acid} ]	[betablocker {beta-adrenergic blocker} ] ** [htnhist {hypertension - history} ] ** [hmgcoainh {hmg-coa reductase inhibitor} ]	0.4368421052631579	0.6058394160583942
[nicotinicacid {nicotinic acid} ]	[cadhist {coronary artery disease - history} ] ** [hmgcoainh {hmg-coa reductase inhibitor} ]	0.4368421052631579	0.6058394160583942
