# Supplementary material for: Query-constraint-based mining of association rules for exploratory analysis of clinical datasets in the National Sleep Research Resource
Source: BMC Med Inform Decis Mak. 2018 Jul 23;18(Suppl 2):58. doi: 10.1186/s12911-018-0633-7 (PMC6069291; doi:10.1186/s12911-018-0633-7)
Supplement: Supplementary file 1 — Results obtained: Results.zip contains the results obtained by merged and unmerged methods for different query constraints across the five datasets in NSRR. (ZIP 199 kb) [file 12911_2018_633_MOESM1_ESM.zip › Results/hchs/merged/merged_HCHS_nsaid_K-100_C-0.6.csv]

left	right	#SUP:	#conf:
[htnhist {hypertension - history} ]	[thiazide {thiazide diuretic} ]	0.24651353568498768	0.6476293103448276
[persistwheez {persistent wheezing} ] ** [thiazide {thiazide diuretic} ]	[htnhist {hypertension - history} ]	0.07301066447908121	0.967391304347826
[copdhist {chronic obstructive pulmonary disease/emphysema - history} ]	[persistwheez {persistent wheezing} ]	0.07260049220672682	0.6040955631399317
[arb {angiotensin 2 receptor blocker} ]	[thiazide {thiazide diuretic} ] ** [htnhist {hypertension - history} ]	0.06808859721082855	1.0
[asthmahist {asthma} ] ** [thiazide {thiazide diuretic} ]	[htnhist {hypertension - history} ]	0.06685808039376538	0.9760479041916168
[asthmahist {asthma} ] ** [htnhist {hypertension - history} ]	[persistwheez {persistent wheezing} ]	0.06521739130434782	0.6708860759493671
[pvdhist {peripheral vascular disease} ] ** [dmhist {diabetes mellitus - history} ]	[htnhist {hypertension - history} ]	0.06275635767022149	0.7355769230769231
[leukotrantag {leukotriene receptor antagonist} ]	[asthmahist {asthma} ] ** [persistwheez {persistent wheezing} ]	0.06275635767022149	0.6830357142857143
