# Supplementary material for: Query-constraint-based mining of association rules for exploratory analysis of clinical datasets in the National Sleep Research Resource
Source: BMC Med Inform Decis Mak. 2018 Jul 23;18(Suppl 2):58. doi: 10.1186/s12911-018-0633-7 (PMC6069291; doi:10.1186/s12911-018-0633-7)
Supplement: Supplementary file 1 — Results obtained: Results.zip contains the results obtained by merged and unmerged methods for different query constraints across the five datasets in NSRR. (ZIP 199 kb) [file 12911_2018_633_MOESM1_ESM.zip › Results/hchs/merged/merged_HCHS_cadhist_K-100_C-0.6.csv]

left	right	#SUP:	#conf:
[htnhist {hypertension - history} ]	[thiazide {thiazide diuretic} ]	0.4764196342637151	0.7268722466960352
[thiazide {thiazide diuretic} ]	[htnhist {hypertension - history} ] ** [nicotinicacid {nicotinic acid} ]	0.2906641000962464	0.6027944111776448
[dmhist {diabetes mellitus - history} ]	[tzd {thiazolidinedione} ]	0.28681424446583254	0.6636971046770601
[dmhist {diabetes mellitus - history} ]	[thiazide {thiazide diuretic} ] ** [htnhist {hypertension - history} ]	0.2829643888354187	0.6547884187082406
[hmgcoainh {hmg-coa reductase inhibitor} ]	[thiazide {thiazide diuretic} ] ** [htnhist {hypertension - history} ] ** [nicotinicacid {nicotinic acid} ]	0.2685274302213667	0.7859154929577464
[nicotinicacid {nicotinic acid} ]	[thiazide {thiazide diuretic} ] ** [htnhist {hypertension - history} ] ** [hmgcoainh {hmg-coa reductase inhibitor} ]	0.2685274302213667	0.7209302325581395
[betablocker {beta-adrenergic blocker} ]	[thiazide {thiazide diuretic} ] ** [htnhist {hypertension - history} ]	0.2252165543792108	0.7697368421052632
[htnhist {hypertension - history} ] ** [dmhist {diabetes mellitus - history} ]	[nicotinicacid {nicotinic acid} ]	0.2252165543792108	0.6324324324324324
[nicotinicacid {nicotinic acid} ]	[htnhist {hypertension - history} ] ** [dmhist {diabetes mellitus - history} ]	0.2252165543792108	0.6046511627906976
[persistwheez {persistent wheezing} ]	[htnhist {hypertension - history} ]	0.22040423484119345	0.6542857142857142
[tzd {thiazolidinedione} ]	[thiazide {thiazide diuretic} ] ** [htnhist {hypertension - history} ] ** [dmhist {diabetes mellitus - history} ]	0.2165543792107796	0.7550335570469798
[hmgcoainh {hmg-coa reductase inhibitor} ]	[nicotinicacid {nicotinic acid} ] ** [dmhist {diabetes mellitus - history} ]	0.2165543792107796	0.6338028169014085
[htnhist {hypertension - history} ] ** [dmhist {diabetes mellitus - history} ]	[tzd {thiazolidinedione} ] ** [thiazide {thiazide diuretic} ]	0.2165543792107796	0.6081081081081081
[asthmahist {asthma} ]	[persistwheez {persistent wheezing} ]	0.19056785370548604	0.7279411764705882
[pvdhist {peripheral vascular disease} ]	[thiazide {thiazide diuretic} ] ** [htnhist {hypertension - history} ]	0.18575553416746873	0.6088328075709779
[tzd {thiazolidinedione} ]	[htnhist {hypertension - history} ] ** [nicotinicacid {nicotinic acid} ] ** [dmhist {diabetes mellitus - history} ]	0.18479307025986524	0.6442953020134228
[aceinh {angiotensin converting enzyme inhibitor} ]	[thiazide {thiazide diuretic} ] ** [htnhist {hypertension - history} ] ** [dmhist {diabetes mellitus - history} ]	0.18383060635226178	0.6366666666666667
[betablocker {beta-adrenergic blocker} ]	[htnhist {hypertension - history} ] ** [nicotinicacid {nicotinic acid} ]	0.18286814244465832	0.625
[thiazide {thiazide diuretic} ] ** [htnhist {hypertension - history} ] ** [nicotinicacid {nicotinic acid} ]	[hmgcoainh {hmg-coa reductase inhibitor} ] ** [dmhist {diabetes mellitus - history} ]	0.17998075072184794	0.6192052980132451
