# Supplementary material for: Query-constraint-based mining of association rules for exploratory analysis of clinical datasets in the National Sleep Research Resource
Source: BMC Med Inform Decis Mak. 2018 Jul 23;18(Suppl 2):58. doi: 10.1186/s12911-018-0633-7 (PMC6069291; doi:10.1186/s12911-018-0633-7)
Supplement: Supplementary file 1 — Results obtained: Results.zip contains the results obtained by merged and unmerged methods for different query constraints across the five datasets in NSRR. (ZIP 199 kb) [file 12911_2018_633_MOESM1_ESM.zip › Results/hchs/merged/merged_HCHS_estrogen_K-100_C-0.6.csv]

left	right	#SUP:	#conf:
[htnhist {hypertension - history} ]	[progestin {progestin} ] ** [thiazide {thiazide diuretic} ]	0.3368421052631579	0.8
[persistwheez {persistent wheezing} ]	[progestin {progestin} ]	0.23157894736842105	1.0
[aceinh {angiotensin converting enzyme inhibitor} ]	[progestin {progestin} ] ** [thiazide {thiazide diuretic} ] ** [htnhist {hypertension - history} ]	0.21052631578947367	1.0
[thiazide {thiazide diuretic} ]	[progestin {progestin} ] ** [htnhist {hypertension - history} ] ** [aceinh {angiotensin converting enzyme inhibitor} ]	0.21052631578947367	0.6060606060606061
[nsaid {nonsteroidal anti-inflammatory drug} ]	[progestin {progestin} ] ** [htnhist {hypertension - history} ]	0.2	0.6129032258064516
[tca {tricyclic antidepressant} ]	[progestin {progestin} ]	0.15789473684210525	1.0
[asthmahist {asthma} ]	[persistwheez {persistent wheezing} ] ** [progestin {progestin} ]	0.1368421052631579	0.7647058823529411
[dmhist {diabetes mellitus - history} ]	[progestin {progestin} ] ** [thiazide {thiazide diuretic} ] ** [htnhist {hypertension - history} ]	0.1368421052631579	0.7222222222222222
[pvdhist {peripheral vascular disease} ]	[progestin {progestin} ] ** [thiazide {thiazide diuretic} ] ** [htnhist {hypertension - history} ]	0.12631578947368421	0.631578947368421
[nicotinicacid {nicotinic acid} ]	[progestin {progestin} ] ** [thiazide {thiazide diuretic} ]	0.10526315789473684	0.625
[nicotinicacid {nicotinic acid} ]	[progestin {progestin} ] ** [htnhist {hypertension - history} ] ** [hmgcoainh {hmg-coa reductase inhibitor} ]	0.10526315789473684	0.625
[arb {angiotensin 2 receptor blocker} ]	[progestin {progestin} ] ** [thiazide {thiazide diuretic} ] ** [htnhist {hypertension - history} ]	0.09473684210526316	1.0
[copdhist {chronic obstructive pulmonary disease/emphysema - history} ]	[persistwheez {persistent wheezing} ] ** [progestin {progestin} ]	0.09473684210526316	0.6923076923076923
[biguanide {biguanide} ]	[tzd {thiazolidinedione} ] ** [progestin {progestin} ] ** [dmhist {diabetes mellitus - history} ]	0.08421052631578947	1.0
[leukotrantag {leukotriene receptor antagonist} ]	[persistwheez {persistent wheezing} ] ** [progestin {progestin} ]	0.08421052631578947	0.8888888888888888
[tzd {thiazolidinedione} ]	[progestin {progestin} ] ** [htnhist {hypertension - history} ] ** [thiazide {thiazide diuretic} ] ** [dmhist {diabetes mellitus - history} ]	0.08421052631578947	0.8
[tzd {thiazolidinedione} ]	[progestin {progestin} ] ** [biguanide {biguanide} ] ** [dmhist {diabetes mellitus - history} ]	0.08421052631578947	0.8
[htnhist {hypertension - history} ] ** [nicotinicacid {nicotinic acid} ]	[progestin {progestin} ] ** [thiazide {thiazide diuretic} ] ** [hmgcoainh {hmg-coa reductase inhibitor} ]	0.08421052631578947	0.7272727272727273
[thiazide {thiazide diuretic} ] ** [dmhist {diabetes mellitus - history} ]	[tzd {thiazolidinedione} ] ** [progestin {progestin} ] ** [htnhist {hypertension - history} ]	0.08421052631578947	0.6153846153846154
[pvdhist {peripheral vascular disease} ] ** [htnhist {hypertension - history} ]	[progestin {progestin} ] ** [dmhist {diabetes mellitus - history} ]	0.08421052631578947	0.6153846153846154
[hmgcoainh {hmg-coa reductase inhibitor} ]	[nsaid {nonsteroidal anti-inflammatory drug} ] ** [progestin {progestin} ] ** [nicotinicacid {nicotinic acid} ]	0.08421052631578947	0.6153846153846154
[hmgcoainh {hmg-coa reductase inhibitor} ]	[progestin {progestin} ] ** [htnhist {hypertension - history} ] ** [nicotinicacid {nicotinic acid} ] ** [thiazide {thiazide diuretic} ]	0.08421052631578947	0.6153846153846154
[leukotrantag {leukotriene receptor antagonist} ] ** [persistwheez {persistent wheezing} ]	[asthmahist {asthma} ] ** [progestin {progestin} ]	0.07368421052631578	0.875
[nsaid {nonsteroidal anti-inflammatory drug} ] ** [nicotinicacid {nicotinic acid} ]	[thiazide {thiazide diuretic} ] ** [hmgcoainh {hmg-coa reductase inhibitor} ]	0.07368421052631578	0.7777777777777778
