# Supplementary material for: Query-constraint-based mining of association rules for exploratory analysis of clinical datasets in the National Sleep Research Resource
Source: BMC Med Inform Decis Mak. 2018 Jul 23;18(Suppl 2):58. doi: 10.1186/s12911-018-0633-7 (PMC6069291; doi:10.1186/s12911-018-0633-7)
Supplement: Supplementary file 1 — Results obtained: Results.zip contains the results obtained by merged and unmerged methods for different query constraints across the five datasets in NSRR. (ZIP 199 kb) [file 12911_2018_633_MOESM1_ESM.zip › Results/hchs/merged/merged_HCHS_dmhist_K-100_C-0.6.csv]

left	right	#SUP:	#conf:
[htnhist {hypertension - history} ]	[thiazide {thiazide diuretic} ]	0.44696712978651304	0.7133585722011898
[tzd {thiazolidinedione} ]	[biguanide {biguanide} ]	0.40698068451372416	0.7548711502199874
[htnhist {hypertension - history} ]	[tzd {thiazolidinedione} ]	0.4042697390715012	0.6452136289886425
[thiazide {thiazide diuretic} ]	[tzd {thiazolidinedione} ] ** [htnhist {hypertension - history} ]	0.3354794984750932	0.744920993227991
[tzd {thiazolidinedione} ]	[thiazide {thiazide diuretic} ] ** [htnhist {hypertension - history} ]	0.3354794984750932	0.6222501571338781
[thiazide {thiazide diuretic} ]	[htnhist {hypertension - history} ] ** [aceinh {angiotensin converting enzyme inhibitor} ]	0.29854286682480513	0.6629044394281415
[tzd {thiazolidinedione} ] ** [thiazide {thiazide diuretic} ]	[biguanide {biguanide} ] ** [htnhist {hypertension - history} ]	0.25177905794645883	0.7467336683417085
[tzd {thiazolidinedione} ] ** [htnhist {hypertension - history} ]	[biguanide {biguanide} ] ** [thiazide {thiazide diuretic} ]	0.25177905794645883	0.622799664710813
[biguanide {biguanide} ]	[tzd {thiazolidinedione} ] ** [thiazide {thiazide diuretic} ] ** [htnhist {hypertension - history} ]	0.25177905794645883	0.6186511240632806
[aceinh {angiotensin converting enzyme inhibitor} ]	[tzd {thiazolidinedione} ] ** [thiazide {thiazide diuretic} ] ** [htnhist {hypertension - history} ]	0.2304303625889529	0.771850170261067
[hmgcoainh {hmg-coa reductase inhibitor} ]	[thiazide {thiazide diuretic} ] ** [htnhist {hypertension - history} ] ** [nicotinicacid {nicotinic acid} ]	0.22399186716367334	0.7385474860335196
[nicotinicacid {nicotinic acid} ]	[thiazide {thiazide diuretic} ] ** [htnhist {hypertension - history} ] ** [hmgcoainh {hmg-coa reductase inhibitor} ]	0.22399186716367334	0.6525172754195459
[nicotinicacid {nicotinic acid} ]	[tzd {thiazolidinedione} ] ** [biguanide {biguanide} ]	0.2121314808539478	0.6179664363277394
[hmgcoainh {hmg-coa reductase inhibitor} ]	[tzd {thiazolidinedione} ] ** [htnhist {hypertension - history} ] ** [nicotinicacid {nicotinic acid} ]	0.21145374449339208	0.6972067039106146
[nicotinicacid {nicotinic acid} ]	[tzd {thiazolidinedione} ] ** [htnhist {hypertension - history} ] ** [hmgcoainh {hmg-coa reductase inhibitor} ]	0.21145374449339208	0.6159921026653504
[pvdhist {peripheral vascular disease} ]	[htnhist {hypertension - history} ]	0.20772619451033547	0.7220259128386337
[tzd {thiazolidinedione} ] ** [thiazide {thiazide diuretic} ]	[htnhist {hypertension - history} ] ** [nicotinicacid {nicotinic acid} ]	0.20772619451033547	0.6160804020100502
[nicotinicacid {nicotinic acid} ]	[tzd {thiazolidinedione} ] ** [thiazide {thiazide diuretic} ] ** [htnhist {hypertension - history} ]	0.20772619451033547	0.6051332675222113
[tzd {thiazolidinedione} ] ** [nicotinicacid {nicotinic acid} ]	[biguanide {biguanide} ] ** [hmgcoainh {hmg-coa reductase inhibitor} ]	0.1880718400542189	0.6826568265682657
[hmgcoainh {hmg-coa reductase inhibitor} ]	[tzd {thiazolidinedione} ] ** [biguanide {biguanide} ] ** [nicotinicacid {nicotinic acid} ]	0.1880718400542189	0.6201117318435754
