# Supplementary material for: Query-constraint-based mining of association rules for exploratory analysis of clinical datasets in the National Sleep Research Resource
Source: BMC Med Inform Decis Mak. 2018 Jul 23;18(Suppl 2):58. doi: 10.1186/s12911-018-0633-7 (PMC6069291; doi:10.1186/s12911-018-0633-7)
Supplement: Supplementary file 1 — Results obtained: Results.zip contains the results obtained by merged and unmerged methods for different query constraints across the five datasets in NSRR. (ZIP 199 kb) [file 12911_2018_633_MOESM1_ESM.zip › Results/hchs/merged/merged_HCHS_chroniccough_K-100_C-0.6.csv]

left	right	#SUP:	#conf:
[asthmahist {asthma} ]	[persistwheez {persistent wheezing} ]	0.3499308437067773	0.8664383561643836
[htnhist {hypertension - history} ]	[thiazide {thiazide diuretic} ]	0.2697095435684647	0.6210191082802548
[htnhist {hypertension - history} ]	[persistwheez {persistent wheezing} ]	0.26832641770401106	0.6178343949044586
[copdhist {chronic obstructive pulmonary disease/emphysema - history} ]	[persistwheez {persistent wheezing} ]	0.23651452282157676	0.7566371681415929
[leukotrantag {leukotriene receptor antagonist} ]	[asthmahist {asthma} ] ** [persistwheez {persistent wheezing} ]	0.20055325034578148	0.8285714285714286
[pvdhist {peripheral vascular disease} ]	[persistwheez {persistent wheezing} ]	0.20055325034578148	0.6839622641509434
[persistwheez {persistent wheezing} ] ** [htnhist {hypertension - history} ]	[asthmahist {asthma} ]	0.17704011065006917	0.6597938144329897
[dmhist {diabetes mellitus - history} ]	[persistwheez {persistent wheezing} ]	0.17704011065006917	0.6153846153846154
[thiazide {thiazide diuretic} ]	[persistwheez {persistent wheezing} ] ** [htnhist {hypertension - history} ]	0.16597510373443983	0.6030150753768844
[copdhist {chronic obstructive pulmonary disease/emphysema - history} ] ** [persistwheez {persistent wheezing} ]	[asthmahist {asthma} ]	0.16459197786998617	0.695906432748538
[leukotrantag {leukotriene receptor antagonist} ]	[htnhist {hypertension - history} ]	0.1507607192254495	0.6228571428571429
[nsaid {nonsteroidal anti-inflammatory drug} ]	[persistwheez {persistent wheezing} ]	0.14107883817427386	0.6986301369863014
[asthmahist {asthma} ] ** [htnhist {hypertension - history} ]	[leukotrantag {leukotriene receptor antagonist} ]	0.1313969571230982	0.6333333333333333
[nicotinicacid {nicotinic acid} ]	[persistwheez {persistent wheezing} ]	0.13001383125864455	0.6351351351351351
[persistwheez {persistent wheezing} ] ** [dmhist {diabetes mellitus - history} ]	[htnhist {hypertension - history} ]	0.12863070539419086	0.7265625
[nicotinicacid {nicotinic acid} ]	[thiazide {thiazide diuretic} ] ** [htnhist {hypertension - history} ] ** [hmgcoainh {hmg-coa reductase inhibitor} ]	0.12863070539419086	0.6283783783783784
[htnhist {hypertension - history} ] ** [dmhist {diabetes mellitus - history} ]	[tzd {thiazolidinedione} ] ** [thiazide {thiazide diuretic} ]	0.12863070539419086	0.6158940397350994
[pvdhist {peripheral vascular disease} ] ** [persistwheez {persistent wheezing} ]	[asthmahist {asthma} ]	0.1272475795297372	0.6344827586206897
[hmgcoainh {hmg-coa reductase inhibitor} ]	[persistwheez {persistent wheezing} ] ** [nicotinicacid {nicotinic acid} ]	0.12033195020746888	0.6444444444444445
[persistwheez {persistent wheezing} ] ** [dmhist {diabetes mellitus - history} ]	[asthmahist {asthma} ]	0.11894882434301521	0.671875
[persistwheez {persistent wheezing} ] ** [thiazide {thiazide diuretic} ]	[asthmahist {asthma} ] ** [htnhist {hypertension - history} ]	0.11203319502074689	0.6532258064516129
[cadhist {coronary artery disease - history} ]	[persistwheez {persistent wheezing} ]	0.11065006915629322	0.6956521739130435
