# Supplementary material for: Query-constraint-based mining of association rules for exploratory analysis of clinical datasets in the National Sleep Research Resource
Source: BMC Med Inform Decis Mak. 2018 Jul 23;18(Suppl 2):58. doi: 10.1186/s12911-018-0633-7 (PMC6069291; doi:10.1186/s12911-018-0633-7)
Supplement: Supplementary file 1 — Results obtained: Results.zip contains the results obtained by merged and unmerged methods for different query constraints across the five datasets in NSRR. (ZIP 199 kb) [file 12911_2018_633_MOESM1_ESM.zip › Results/hchs/merged/merged_HCHS_progestin_K-100_C-0.6.csv]

left	right	#SUP:	#conf:
[htnhist {hypertension - history} ]	[thiazide {thiazide diuretic} ]	0.18835616438356165	0.7051282051282052
[pvdhist {peripheral vascular disease} ]	[htnhist {hypertension - history} ]	0.07534246575342465	0.6666666666666666
[dmhist {diabetes mellitus - history} ]	[thiazide {thiazide diuretic} ] ** [htnhist {hypertension - history} ]	0.07191780821917808	0.6
[aceinh {angiotensin converting enzyme inhibitor} ]	[thiazide {thiazide diuretic} ] ** [htnhist {hypertension - history} ] ** [estrogen {estrogen} ]	0.0684931506849315	0.625
[thiazide {thiazide diuretic} ] ** [estrogen {estrogen} ]	[htnhist {hypertension - history} ] ** [aceinh {angiotensin converting enzyme inhibitor} ]	0.0684931506849315	0.6060606060606061
[nsaid {nonsteroidal anti-inflammatory drug} ] ** [estrogen {estrogen} ]	[htnhist {hypertension - history} ]	0.06506849315068493	0.6129032258064516
[leukotrantag {leukotriene receptor antagonist} ]	[asthmahist {asthma} ] ** [persistwheez {persistent wheezing} ]	0.06164383561643835	0.75
[asthmahist {asthma} ] ** [persistwheez {persistent wheezing} ]	[leukotrantag {leukotriene receptor antagonist} ]	0.06164383561643835	0.6
[arb {angiotensin 2 receptor blocker} ]	[thiazide {thiazide diuretic} ] ** [htnhist {hypertension - history} ]	0.05821917808219178	1.0
[nsaid {nonsteroidal anti-inflammatory drug} ] ** [thiazide {thiazide diuretic} ]	[htnhist {hypertension - history} ] ** [estrogen {estrogen} ]	0.05821917808219178	0.8095238095238095
[nsaid {nonsteroidal anti-inflammatory drug} ] ** [htnhist {hypertension - history} ]	[thiazide {thiazide diuretic} ] ** [estrogen {estrogen} ]	0.05821917808219178	0.6296296296296297
[tca {tricyclic antidepressant} ] ** [thiazide {thiazide diuretic} ]	[htnhist {hypertension - history} ]	0.05136986301369863	0.9375
[htnhist {hypertension - history} ] ** [dmhist {diabetes mellitus - history} ]	[tzd {thiazolidinedione} ] ** [thiazide {thiazide diuretic} ]	0.05136986301369863	0.625
[htnhist {hypertension - history} ] ** [dmhist {diabetes mellitus - history} ]	[estrogen {estrogen} ]	0.05136986301369863	0.625
[persistwheez {persistent wheezing} ] ** [thiazide {thiazide diuretic} ]	[htnhist {hypertension - history} ]	0.04794520547945205	1.0
[asthmahist {asthma} ] ** [thiazide {thiazide diuretic} ]	[htnhist {hypertension - history} ]	0.04794520547945205	1.0
[estrogen {estrogen} ] ** [hmgcoainh {hmg-coa reductase inhibitor} ]	[nicotinicacid {nicotinic acid} ]	0.04452054794520548	1.0
[estrogen {estrogen} ] ** [nicotinicacid {nicotinic acid} ]	[hmgcoainh {hmg-coa reductase inhibitor} ]	0.04452054794520548	0.8125
[asthmahist {asthma} ] ** [estrogen {estrogen} ]	[persistwheez {persistent wheezing} ]	0.04452054794520548	0.7647058823529411
[tzd {thiazolidinedione} ]	[htnhist {hypertension - history} ] ** [biguanide {biguanide} ] ** [thiazide {thiazide diuretic} ] ** [dmhist {diabetes mellitus - history} ]	0.04452054794520548	0.65
[thiazide {thiazide diuretic} ] ** [dmhist {diabetes mellitus - history} ]	[tzd {thiazolidinedione} ] ** [biguanide {biguanide} ] ** [htnhist {hypertension - history} ]	0.04452054794520548	0.6190476190476191
[thiazide {thiazide diuretic} ] ** [dmhist {diabetes mellitus - history} ]	[htnhist {hypertension - history} ] ** [estrogen {estrogen} ]	0.04452054794520548	0.6190476190476191
[pvdhist {peripheral vascular disease} ] ** [thiazide {thiazide diuretic} ]	[htnhist {hypertension - history} ] ** [estrogen {estrogen} ]	0.0410958904109589	0.75
[pvdhist {peripheral vascular disease} ] ** [estrogen {estrogen} ]	[thiazide {thiazide diuretic} ] ** [htnhist {hypertension - history} ]	0.0410958904109589	0.631578947368421
[asthmahist {asthma} ] ** [htnhist {hypertension - history} ]	[leukotrantag {leukotriene receptor antagonist} ]	0.03767123287671233	0.6470588235294118
