# Supplementary material for: Query-constraint-based mining of association rules for exploratory analysis of clinical datasets in the National Sleep Research Resource
Source: BMC Med Inform Decis Mak. 2018 Jul 23;18(Suppl 2):58. doi: 10.1186/s12911-018-0633-7 (PMC6069291; doi:10.1186/s12911-018-0633-7)
Supplement: Supplementary file 1 — Results obtained: Results.zip contains the results obtained by merged and unmerged methods for different query constraints across the five datasets in NSRR. (ZIP 199 kb) [file 12911_2018_633_MOESM1_ESM.zip › Results/hchs/merged/merged_HCHS_copdhist_K-100_C-0.6.csv]

left	right	#SUP:	#conf:
[asthmahist {asthma} ]	[persistwheez {persistent wheezing} ]	0.36165413533834584	0.7885245901639344
[persistwheez {persistent wheezing} ]	[asthmahist {asthma} ]	0.36165413533834584	0.6662049861495845
[htnhist {hypertension - history} ]	[thiazide {thiazide diuretic} ]	0.27669172932330827	0.6032786885245902
[leukotrantag {leukotriene receptor antagonist} ]	[asthmahist {asthma} ] ** [persistwheez {persistent wheezing} ]	0.1962406015037594	0.781437125748503
[thiazide {thiazide diuretic} ]	[persistwheez {persistent wheezing} ]	0.17218045112781954	0.6106666666666667
[pvdhist {peripheral vascular disease} ]	[persistwheez {persistent wheezing} ]	0.15037593984962405	0.6211180124223602
[nsaid {nonsteroidal anti-inflammatory drug} ]	[persistwheez {persistent wheezing} ]	0.1330827067669173	0.6040955631399317
[chroniccough {chronic cough} ]	[persistwheez {persistent wheezing} ]	0.12857142857142856	0.7566371681415929
[persistwheez {persistent wheezing} ] ** [dmhist {diabetes mellitus - history} ]	[htnhist {hypertension - history} ]	0.12030075187969924	0.6926406926406926
[htnhist {hypertension - history} ] ** [dmhist {diabetes mellitus - history} ]	[persistwheez {persistent wheezing} ]	0.12030075187969924	0.6130268199233716
[asthmahist {asthma} ] ** [thiazide {thiazide diuretic} ]	[persistwheez {persistent wheezing} ] ** [htnhist {hypertension - history} ]	0.11578947368421053	0.8020833333333334
[persistwheez {persistent wheezing} ] ** [thiazide {thiazide diuretic} ]	[asthmahist {asthma} ] ** [htnhist {hypertension - history} ]	0.11578947368421053	0.6724890829694323
[nicotinicacid {nicotinic acid} ]	[dmhist {diabetes mellitus - history} ]	0.11503759398496241	0.6322314049586777
[asthmahist {asthma} ] ** [persistwheez {persistent wheezing} ] ** [htnhist {hypertension - history} ]	[leukotrantag {leukotriene receptor antagonist} ]	0.11052631578947368	0.625531914893617
[nicotinicacid {nicotinic acid} ]	[persistwheez {persistent wheezing} ]	0.11052631578947368	0.6074380165289256
[asthmahist {asthma} ] ** [dmhist {diabetes mellitus - history} ]	[htnhist {hypertension - history} ]	0.10676691729323308	0.6995073891625616
[tzd {thiazolidinedione} ]	[persistwheez {persistent wheezing} ] ** [dmhist {diabetes mellitus - history} ]	0.10526315789473684	0.6306306306306306
[persistwheez {persistent wheezing} ] ** [dmhist {diabetes mellitus - history} ]	[tzd {thiazolidinedione} ]	0.10526315789473684	0.6060606060606061
[leukotrantag {leukotriene receptor antagonist} ] ** [thiazide {thiazide diuretic} ]	[htnhist {hypertension - history} ]	0.1037593984962406	0.9857142857142858
[hmgcoainh {hmg-coa reductase inhibitor} ]	[nicotinicacid {nicotinic acid} ] ** [dmhist {diabetes mellitus - history} ]	0.09548872180451128	0.6135265700483091
[persistwheez {persistent wheezing} ] ** [nicotinicacid {nicotinic acid} ]	[htnhist {hypertension - history} ]	0.09398496240601503	0.8503401360544217
