# Supplementary material for: Query-constraint-based mining of association rules for exploratory analysis of clinical datasets in the National Sleep Research Resource
Source: BMC Med Inform Decis Mak. 2018 Jul 23;18(Suppl 2):58. doi: 10.1186/s12911-018-0633-7 (PMC6069291; doi:10.1186/s12911-018-0633-7)
Supplement: Supplementary file 1 — Results obtained: Results.zip contains the results obtained by merged and unmerged methods for different query constraints across the five datasets in NSRR. (ZIP 199 kb) [file 12911_2018_633_MOESM1_ESM.zip › Results/hchs/merged/merged_HCHS_anticoag_K-100_C-0.6.csv]

left	right	#SUP:	#conf:
[htnhist {hypertension - history} ]	[thiazide {thiazide diuretic} ]	0.5846153846153846	0.7037037037037037
[betablocker {beta-adrenergic blocker} ]	[thiazide {thiazide diuretic} ] ** [htnhist {hypertension - history} ]	0.4	0.8125
[thiazide {thiazide diuretic} ]	[betablocker {beta-adrenergic blocker} ] ** [htnhist {hypertension - history} ]	0.4	0.6842105263157895
[thiazide {thiazide diuretic} ]	[htnhist {hypertension - history} ] ** [aceinh {angiotensin converting enzyme inhibitor} ]	0.4	0.6842105263157895
[dmhist {diabetes mellitus - history} ]	[thiazide {thiazide diuretic} ] ** [htnhist {hypertension - history} ]	0.35384615384615387	0.71875
[thiazide {thiazide diuretic} ]	[htnhist {hypertension - history} ] ** [dmhist {diabetes mellitus - history} ]	0.35384615384615387	0.6052631578947368
[dmhist {diabetes mellitus - history} ]	[tzd {thiazolidinedione} ] ** [htnhist {hypertension - history} ]	0.3384615384615385	0.6875
[dmhist {diabetes mellitus - history} ]	[cadhist {coronary artery disease - history} ] ** [htnhist {hypertension - history} ]	0.3076923076923077	0.625
[dmhist {diabetes mellitus - history} ]	[nicotinicacid {nicotinic acid} ]	0.3076923076923077	0.625
[persistwheez {persistent wheezing} ]	[htnhist {hypertension - history} ]	0.2923076923076923	0.9047619047619048
[hmgcoainh {hmg-coa reductase inhibitor} ]	[htnhist {hypertension - history} ] ** [nicotinicacid {nicotinic acid} ] ** [dmhist {diabetes mellitus - history} ]	0.27692307692307694	0.782608695652174
[nicotinicacid {nicotinic acid} ]	[htnhist {hypertension - history} ] ** [hmgcoainh {hmg-coa reductase inhibitor} ] ** [dmhist {diabetes mellitus - history} ]	0.27692307692307694	0.6666666666666666
[nicotinicacid {nicotinic acid} ]	[thiazide {thiazide diuretic} ] ** [htnhist {hypertension - history} ] ** [hmgcoainh {hmg-coa reductase inhibitor} ]	0.27692307692307694	0.6666666666666666
[htnhist {hypertension - history} ] ** [dmhist {diabetes mellitus - history} ]	[nicotinicacid {nicotinic acid} ] ** [hmgcoainh {hmg-coa reductase inhibitor} ]	0.27692307692307694	0.6
[htnhist {hypertension - history} ] ** [dmhist {diabetes mellitus - history} ]	[betablocker {beta-adrenergic blocker} ]	0.27692307692307694	0.6
[pvdhist {peripheral vascular disease} ]	[htnhist {hypertension - history} ]	0.26153846153846155	0.85
[nicotinicacid {nicotinic acid} ]	[cadhist {coronary artery disease - history} ]	0.26153846153846155	0.6296296296296297
[nicotinicacid {nicotinic acid} ]	[thiazide {thiazide diuretic} ] ** [htnhist {hypertension - history} ] ** [dmhist {diabetes mellitus - history} ]	0.26153846153846155	0.6296296296296297
[cadhist {coronary artery disease - history} ]	[thiazide {thiazide diuretic} ] ** [htnhist {hypertension - history} ] ** [dmhist {diabetes mellitus - history} ]	0.26153846153846155	0.6296296296296297
[nicotinicacid {nicotinic acid} ]	[betablocker {beta-adrenergic blocker} ] ** [htnhist {hypertension - history} ]	0.26153846153846155	0.6296296296296297
[cadhist {coronary artery disease - history} ]	[nicotinicacid {nicotinic acid} ]	0.26153846153846155	0.6296296296296297
[hmgcoainh {hmg-coa reductase inhibitor} ] ** [dmhist {diabetes mellitus - history} ]	[thiazide {thiazide diuretic} ] ** [htnhist {hypertension - history} ] ** [nicotinicacid {nicotinic acid} ]	0.24615384615384617	0.8888888888888888
[htnhist {hypertension - history} ] ** [hmgcoainh {hmg-coa reductase inhibitor} ]	[thiazide {thiazide diuretic} ] ** [dmhist {diabetes mellitus - history} ]	0.24615384615384617	0.7272727272727273
[thiazide {thiazide diuretic} ] ** [dmhist {diabetes mellitus - history} ]	[htnhist {hypertension - history} ] ** [nicotinicacid {nicotinic acid} ] ** [hmgcoainh {hmg-coa reductase inhibitor} ]	0.24615384615384617	0.6956521739130435
[thiazide {thiazide diuretic} ] ** [betablocker {beta-adrenergic blocker} ]	[htnhist {hypertension - history} ] ** [nicotinicacid {nicotinic acid} ]	0.24615384615384617	0.6153846153846154
