# Supplementary material for: Query-constraint-based mining of association rules for exploratory analysis of clinical datasets in the National Sleep Research Resource
Source: BMC Med Inform Decis Mak. 2018 Jul 23;18(Suppl 2):58. doi: 10.1186/s12911-018-0633-7 (PMC6069291; doi:10.1186/s12911-018-0633-7)
Supplement: Supplementary file 1 — Results obtained: Results.zip contains the results obtained by merged and unmerged methods for different query constraints across the five datasets in NSRR. (ZIP 199 kb) [file 12911_2018_633_MOESM1_ESM.zip › Results/hchs/merged/merged_HCHS_calcchanblocker_K-100_C-0.6.csv]

left	right	#SUP:	#conf:
[htnhist {hypertension - history} ]	[thiazide {thiazide diuretic} ]	0.6690442225392297	0.6826783114992722
[dmhist {diabetes mellitus - history} ]	[thiazide {thiazide diuretic} ] ** [htnhist {hypertension - history} ]	0.38516405135520687	0.7541899441340782
[dmhist {diabetes mellitus - history} ]	[tzd {thiazolidinedione} ] ** [htnhist {hypertension - history} ]	0.340941512125535	0.6675977653631285
[nicotinicacid {nicotinic acid} ]	[thiazide {thiazide diuretic} ] ** [htnhist {hypertension - history} ] ** [hmgcoainh {hmg-coa reductase inhibitor} ]	0.3209700427960057	0.6696428571428571
[nicotinicacid {nicotinic acid} ]	[htnhist {hypertension - history} ] ** [dmhist {diabetes mellitus - history} ]	0.30099857346647646	0.6279761904761905
[tzd {thiazolidinedione} ]	[thiazide {thiazide diuretic} ] ** [htnhist {hypertension - history} ] ** [dmhist {diabetes mellitus - history} ]	0.28530670470756064	0.8298755186721992
[persistwheez {persistent wheezing} ]	[htnhist {hypertension - history} ]	0.28245363766048504	0.9705882352941176
[asthmahist {asthma} ]	[htnhist {hypertension - history} ]	0.2710413694721826	0.9693877551020408
[hmgcoainh {hmg-coa reductase inhibitor} ]	[htnhist {hypertension - history} ] ** [nicotinicacid {nicotinic acid} ] ** [dmhist {diabetes mellitus - history} ]	0.26961483594864477	0.6450511945392492
[thiazide {thiazide diuretic} ] ** [dmhist {diabetes mellitus - history} ]	[htnhist {hypertension - history} ] ** [nicotinicacid {nicotinic acid} ]	0.25106990014265335	0.6518518518518519
[cadhist {coronary artery disease - history} ]	[htnhist {hypertension - history} ]	0.24393723252496433	0.9941860465116279
[nsaid {nonsteroidal anti-inflammatory drug} ]	[htnhist {hypertension - history} ]	0.23109843081312412	0.9642857142857143
[betablocker {beta-adrenergic blocker} ]	[thiazide {thiazide diuretic} ] ** [htnhist {hypertension - history} ]	0.2282453637660485	0.8290155440414507
[hmgcoainh {hmg-coa reductase inhibitor} ] ** [dmhist {diabetes mellitus - history} ]	[thiazide {thiazide diuretic} ] ** [htnhist {hypertension - history} ] ** [nicotinicacid {nicotinic acid} ]	0.2253922967189729	0.8315789473684211
[thiazide {thiazide diuretic} ] ** [nicotinicacid {nicotinic acid} ]	[htnhist {hypertension - history} ] ** [hmgcoainh {hmg-coa reductase inhibitor} ] ** [dmhist {diabetes mellitus - history} ]	0.2253922967189729	0.626984126984127
[tzd {thiazolidinedione} ]	[biguanide {biguanide} ] ** [htnhist {hypertension - history} ] ** [dmhist {diabetes mellitus - history} ]	0.2225392296718973	0.6473029045643154
[tzd {thiazolidinedione} ]	[htnhist {hypertension - history} ] ** [nicotinicacid {nicotinic acid} ] ** [dmhist {diabetes mellitus - history} ]	0.2225392296718973	0.6473029045643154
[pvdhist {peripheral vascular disease} ]	[thiazide {thiazide diuretic} ] ** [htnhist {hypertension - history} ]	0.2211126961483595	0.6739130434782609
[persistwheez {persistent wheezing} ]	[thiazide {thiazide diuretic} ]	0.19971469329529243	0.6862745098039216
