# Supplementary material for: Query-constraint-based mining of association rules for exploratory analysis of clinical datasets in the National Sleep Research Resource
Source: BMC Med Inform Decis Mak. 2018 Jul 23;18(Suppl 2):58. doi: 10.1186/s12911-018-0633-7 (PMC6069291; doi:10.1186/s12911-018-0633-7)
Supplement: Supplementary file 1 — Results obtained: Results.zip contains the results obtained by merged and unmerged methods for different query constraints across the five datasets in NSRR. (ZIP 199 kb) [file 12911_2018_633_MOESM1_ESM.zip › Results/hchs/merged/merged_HCHS_digitalis_K-100_C-0.6.csv]

left	right	#SUP:	#conf:
[betablocker {beta-adrenergic blocker} ]	[thiazide {thiazide diuretic} ] ** [htnhist {hypertension - history} ]	0.6	0.8571428571428571
[thiazide {thiazide diuretic} ]	[htnhist {hypertension - history} ] ** [aceinh {angiotensin converting enzyme inhibitor} ]	0.6	0.6666666666666666
[thiazide {thiazide diuretic} ]	[betablocker {beta-adrenergic blocker} ] ** [htnhist {hypertension - history} ]	0.6	0.6666666666666666
[htnhist {hypertension - history} ]	[thiazide {thiazide diuretic} ] ** [betablocker {beta-adrenergic blocker} ]	0.6	0.6206896551724138
[htnhist {hypertension - history} ]	[thiazide {thiazide diuretic} ] ** [aceinh {angiotensin converting enzyme inhibitor} ]	0.6	0.6206896551724138
[thiazide {thiazide diuretic} ]	[cadhist {coronary artery disease - history} ]	0.5666666666666667	0.6296296296296297
[cadhist {coronary artery disease - history} ]	[thiazide {thiazide diuretic} ] ** [betablocker {beta-adrenergic blocker} ] ** [htnhist {hypertension - history} ]	0.4	0.7058823529411765
[thiazide {thiazide diuretic} ] ** [betablocker {beta-adrenergic blocker} ]	[cadhist {coronary artery disease - history} ] ** [htnhist {hypertension - history} ]	0.4	0.6666666666666666
[aceinh {angiotensin converting enzyme inhibitor} ]	[thiazide {thiazide diuretic} ] ** [betablocker {beta-adrenergic blocker} ] ** [htnhist {hypertension - history} ]	0.4	0.6666666666666666
[anticoag {anti-coagulant} ]	[thiazide {thiazide diuretic} ] ** [htnhist {hypertension - history} ] ** [aceinh {angiotensin converting enzyme inhibitor} ]	0.36666666666666664	0.9166666666666666
[dmhist {diabetes mellitus - history} ]	[thiazide {thiazide diuretic} ] ** [htnhist {hypertension - history} ] ** [aceinh {angiotensin converting enzyme inhibitor} ]	0.36666666666666664	0.6875
[dmhist {diabetes mellitus - history} ]	[thiazide {thiazide diuretic} ] ** [betablocker {beta-adrenergic blocker} ] ** [htnhist {hypertension - history} ]	0.36666666666666664	0.6875
[cadhist {coronary artery disease - history} ]	[thiazide {thiazide diuretic} ] ** [htnhist {hypertension - history} ] ** [aceinh {angiotensin converting enzyme inhibitor} ]	0.36666666666666664	0.6470588235294118
[thiazide {thiazide diuretic} ] ** [betablocker {beta-adrenergic blocker} ]	[htnhist {hypertension - history} ] ** [dmhist {diabetes mellitus - history} ]	0.36666666666666664	0.6111111111111112
[aceinh {angiotensin converting enzyme inhibitor} ]	[anticoag {anti-coagulant} ] ** [thiazide {thiazide diuretic} ] ** [htnhist {hypertension - history} ]	0.36666666666666664	0.6111111111111112
[aceinh {angiotensin converting enzyme inhibitor} ]	[thiazide {thiazide diuretic} ] ** [cadhist {coronary artery disease - history} ] ** [htnhist {hypertension - history} ]	0.36666666666666664	0.6111111111111112
[aceinh {angiotensin converting enzyme inhibitor} ]	[thiazide {thiazide diuretic} ] ** [htnhist {hypertension - history} ] ** [dmhist {diabetes mellitus - history} ]	0.36666666666666664	0.6111111111111112
[tzd {thiazolidinedione} ]	[htnhist {hypertension - history} ] ** [biguanide {biguanide} ] ** [thiazide {thiazide diuretic} ] ** [dmhist {diabetes mellitus - history} ]	0.3333333333333333	0.8333333333333334
[hmgcoainh {hmg-coa reductase inhibitor} ]	[htnhist {hypertension - history} ] ** [nicotinicacid {nicotinic acid} ] ** [thiazide {thiazide diuretic} ] ** [dmhist {diabetes mellitus - history} ]	0.3333333333333333	0.6666666666666666
[hmgcoainh {hmg-coa reductase inhibitor} ]	[htnhist {hypertension - history} ] ** [nicotinicacid {nicotinic acid} ] ** [thiazide {thiazide diuretic} ] ** [cadhist {coronary artery disease - history} ]	0.3333333333333333	0.6666666666666666
[hmgcoainh {hmg-coa reductase inhibitor} ]	[betablocker {beta-adrenergic blocker} ] ** [htnhist {hypertension - history} ] ** [nicotinicacid {nicotinic acid} ] ** [thiazide {thiazide diuretic} ]	0.3333333333333333	0.6666666666666666
[cadhist {coronary artery disease - history} ] ** [htnhist {hypertension - history} ]	[thiazide {thiazide diuretic} ] ** [nicotinicacid {nicotinic acid} ] ** [hmgcoainh {hmg-coa reductase inhibitor} ]	0.3333333333333333	0.625
[nicotinicacid {nicotinic acid} ]	[htnhist {hypertension - history} ] ** [thiazide {thiazide diuretic} ] ** [cadhist {coronary artery disease - history} ] ** [hmgcoainh {hmg-coa reductase inhibitor} ]	0.3333333333333333	0.625
[nicotinicacid {nicotinic acid} ]	[htnhist {hypertension - history} ] ** [thiazide {thiazide diuretic} ] ** [hmgcoainh {hmg-coa reductase inhibitor} ] ** [dmhist {diabetes mellitus - history} ]	0.3333333333333333	0.625
[nicotinicacid {nicotinic acid} ]	[betablocker {beta-adrenergic blocker} ] ** [htnhist {hypertension - history} ] ** [thiazide {thiazide diuretic} ] ** [hmgcoainh {hmg-coa reductase inhibitor} ]	0.3333333333333333	0.625
[dmhist {diabetes mellitus - history} ]	[htnhist {hypertension - history} ] ** [tzd {thiazolidinedione} ] ** [biguanide {biguanide} ] ** [thiazide {thiazide diuretic} ]	0.3333333333333333	0.625
[dmhist {diabetes mellitus - history} ]	[htnhist {hypertension - history} ] ** [nicotinicacid {nicotinic acid} ] ** [thiazide {thiazide diuretic} ] ** [hmgcoainh {hmg-coa reductase inhibitor} ]	0.3333333333333333	0.625
[dmhist {diabetes mellitus - history} ]	[thiazide {thiazide diuretic} ] ** [cadhist {coronary artery disease - history} ] ** [htnhist {hypertension - history} ]	0.3333333333333333	0.625
