# Supplementary material for: Query-constraint-based mining of association rules for exploratory analysis of clinical datasets in the National Sleep Research Resource
Source: BMC Med Inform Decis Mak. 2018 Jul 23;18(Suppl 2):58. doi: 10.1186/s12911-018-0633-7 (PMC6069291; doi:10.1186/s12911-018-0633-7)
Supplement: Supplementary file 1 — Results obtained: Results.zip contains the results obtained by merged and unmerged methods for different query constraints across the five datasets in NSRR. (ZIP 199 kb) [file 12911_2018_633_MOESM1_ESM.zip › Results/hchs/merged/merged_HCHS_strokehist_K-100_C-0.6.csv]

left	right	#SUP:	#conf:
[tiahist {transient ischemic attack} ]	[htnhist {hypertension - history} ]	0.70995670995671	0.70995670995671
[htnhist {hypertension - history} ]	[thiazide {thiazide diuretic} ] ** [tiahist {transient ischemic attack} ]	0.49783549783549785	0.7012195121951219
[aceinh {angiotensin converting enzyme inhibitor} ]	[thiazide {thiazide diuretic} ] ** [htnhist {hypertension - history} ] ** [tiahist {transient ischemic attack} ]	0.3203463203463203	1.0
[thiazide {thiazide diuretic} ]	[htnhist {hypertension - history} ] ** [tiahist {transient ischemic attack} ] ** [aceinh {angiotensin converting enzyme inhibitor} ]	0.3203463203463203	0.6434782608695652
[dmhist {diabetes mellitus - history} ]	[tzd {thiazolidinedione} ] ** [htnhist {hypertension - history} ] ** [tiahist {transient ischemic attack} ]	0.2943722943722944	0.6868686868686869
[cadhist {coronary artery disease - history} ]	[htnhist {hypertension - history} ] ** [tiahist {transient ischemic attack} ]	0.2857142857142857	0.868421052631579
[hmgcoainh {hmg-coa reductase inhibitor} ]	[htnhist {hypertension - history} ] ** [tiahist {transient ischemic attack} ] ** [nicotinicacid {nicotinic acid} ] ** [thiazide {thiazide diuretic} ]	0.27705627705627706	0.7529411764705882
[nicotinicacid {nicotinic acid} ]	[htnhist {hypertension - history} ] ** [tiahist {transient ischemic attack} ] ** [thiazide {thiazide diuretic} ] ** [hmgcoainh {hmg-coa reductase inhibitor} ]	0.27705627705627706	0.6881720430107527
[persistwheez {persistent wheezing} ]	[htnhist {hypertension - history} ] ** [tiahist {transient ischemic attack} ]	0.2727272727272727	0.7411764705882353
[dmhist {diabetes mellitus - history} ]	[thiazide {thiazide diuretic} ] ** [htnhist {hypertension - history} ] ** [tiahist {transient ischemic attack} ]	0.2727272727272727	0.6363636363636364
[nicotinicacid {nicotinic acid} ]	[tiahist {transient ischemic attack} ] ** [dmhist {diabetes mellitus - history} ]	0.2597402597402597	0.6451612903225806
[dmhist {diabetes mellitus - history} ]	[tiahist {transient ischemic attack} ] ** [nicotinicacid {nicotinic acid} ]	0.2597402597402597	0.6060606060606061
[asthmahist {asthma} ]	[persistwheez {persistent wheezing} ] ** [tiahist {transient ischemic attack} ]	0.2510822510822511	0.7733333333333333
[persistwheez {persistent wheezing} ]	[asthmahist {asthma} ] ** [tiahist {transient ischemic attack} ]	0.2510822510822511	0.6823529411764706
[pvdhist {peripheral vascular disease} ]	[htnhist {hypertension - history} ] ** [tiahist {transient ischemic attack} ]	0.23809523809523808	0.7857142857142857
[tzd {thiazolidinedione} ]	[htnhist {hypertension - history} ] ** [tiahist {transient ischemic attack} ] ** [thiazide {thiazide diuretic} ] ** [dmhist {diabetes mellitus - history} ]	0.23809523809523808	0.7236842105263158
[htnhist {hypertension - history} ] ** [dmhist {diabetes mellitus - history} ]	[tzd {thiazolidinedione} ] ** [thiazide {thiazide diuretic} ] ** [tiahist {transient ischemic attack} ]	0.23809523809523808	0.6395348837209303
[asthmahist {asthma} ]	[htnhist {hypertension - history} ] ** [tiahist {transient ischemic attack} ]	0.23376623376623376	0.72
[biguanide {biguanide} ]	[htnhist {hypertension - history} ] ** [tiahist {transient ischemic attack} ] ** [tzd {thiazolidinedione} ] ** [dmhist {diabetes mellitus - history} ]	0.22943722943722944	0.9137931034482759
[tzd {thiazolidinedione} ]	[htnhist {hypertension - history} ] ** [tiahist {transient ischemic attack} ] ** [biguanide {biguanide} ] ** [dmhist {diabetes mellitus - history} ]	0.22943722943722944	0.6973684210526315
[htnhist {hypertension - history} ] ** [dmhist {diabetes mellitus - history} ]	[tzd {thiazolidinedione} ] ** [biguanide {biguanide} ] ** [tiahist {transient ischemic attack} ]	0.22943722943722944	0.6162790697674418
[betablocker {beta-adrenergic blocker} ]	[thiazide {thiazide diuretic} ] ** [htnhist {hypertension - history} ] ** [tiahist {transient ischemic attack} ]	0.22510822510822512	0.8
[tzd {thiazolidinedione} ]	[tiahist {transient ischemic attack} ] ** [nicotinicacid {nicotinic acid} ] ** [dmhist {diabetes mellitus - history} ]	0.22077922077922077	0.6710526315789473
[htnhist {hypertension - history} ] ** [nicotinicacid {nicotinic acid} ]	[tiahist {transient ischemic attack} ] ** [hmgcoainh {hmg-coa reductase inhibitor} ] ** [dmhist {diabetes mellitus - history} ]	0.22077922077922077	0.6296296296296297
[hmgcoainh {hmg-coa reductase inhibitor} ]	[htnhist {hypertension - history} ] ** [tiahist {transient ischemic attack} ] ** [nicotinicacid {nicotinic acid} ] ** [dmhist {diabetes mellitus - history} ]	0.22077922077922077	0.6
[tca {tricyclic antidepressant} ]	[tiahist {transient ischemic attack} ]	0.21645021645021645	1.0
[tzd {thiazolidinedione} ] ** [nicotinicacid {nicotinic acid} ]	[tiahist {transient ischemic attack} ] ** [hmgcoainh {hmg-coa reductase inhibitor} ] ** [dmhist {diabetes mellitus - history} ]	0.2077922077922078	0.9411764705882353
[hmgcoainh {hmg-coa reductase inhibitor} ] ** [dmhist {diabetes mellitus - history} ]	[tzd {thiazolidinedione} ] ** [tiahist {transient ischemic attack} ] ** [nicotinicacid {nicotinic acid} ]	0.2077922077922078	0.8727272727272727
[nicotinicacid {nicotinic acid} ] ** [dmhist {diabetes mellitus - history} ]	[tzd {thiazolidinedione} ] ** [tiahist {transient ischemic attack} ] ** [hmgcoainh {hmg-coa reductase inhibitor} ]	0.2077922077922078	0.8
[thiazide {thiazide diuretic} ] ** [dmhist {diabetes mellitus - history} ]	[htnhist {hypertension - history} ] ** [tiahist {transient ischemic attack} ] ** [nicotinicacid {nicotinic acid} ]	0.2077922077922078	0.7619047619047619
[thiazide {thiazide diuretic} ] ** [nicotinicacid {nicotinic acid} ]	[htnhist {hypertension - history} ] ** [tiahist {transient ischemic attack} ] ** [dmhist {diabetes mellitus - history} ]	0.2077922077922078	0.7164179104477612
