# Supplementary material for: Query-constraint-based mining of association rules for exploratory analysis of clinical datasets in the National Sleep Research Resource
Source: BMC Med Inform Decis Mak. 2018 Jul 23;18(Suppl 2):58. doi: 10.1186/s12911-018-0633-7 (PMC6069291; doi:10.1186/s12911-018-0633-7)
Supplement: Supplementary file 1 — Results obtained: Results.zip contains the results obtained by merged and unmerged methods for different query constraints across the five datasets in NSRR. (ZIP 199 kb) [file 12911_2018_633_MOESM1_ESM.zip › Results/hchs/merged/merged_HCHS_leukotrantag_K-100_C-0.6.csv]

left	right	#SUP:	#conf:
[persistwheez {persistent wheezing} ]	[asthmahist {asthma} ]	0.68125	0.9159663865546218
[asthmahist {asthma} ]	[persistwheez {persistent wheezing} ]	0.68125	0.8183183183183184
[htnhist {hypertension - history} ]	[thiazide {thiazide diuretic} ]	0.40375	0.7291196388261851
[htnhist {hypertension - history} ]	[asthmahist {asthma} ] ** [persistwheez {persistent wheezing} ]	0.365	0.6591422121896162
[copdhist {chronic obstructive pulmonary disease/emphysema - history} ]	[asthmahist {asthma} ] ** [persistwheez {persistent wheezing} ]	0.32625	0.781437125748503
[persistwheez {persistent wheezing} ] ** [htnhist {hypertension - history} ]	[asthmahist {asthma} ] ** [thiazide {thiazide diuretic} ]	0.25625	0.6366459627329193
[thiazide {thiazide diuretic} ]	[asthmahist {asthma} ] ** [persistwheez {persistent wheezing} ] ** [htnhist {hypertension - history} ]	0.25625	0.6212121212121212
[dmhist {diabetes mellitus - history} ]	[asthmahist {asthma} ] ** [persistwheez {persistent wheezing} ]	0.2475	0.6875
[dmhist {diabetes mellitus - history} ]	[tzd {thiazolidinedione} ]	0.24	0.6666666666666666
[dmhist {diabetes mellitus - history} ]	[asthmahist {asthma} ] ** [htnhist {hypertension - history} ]	0.2275	0.6319444444444444
[dmhist {diabetes mellitus - history} ]	[thiazide {thiazide diuretic} ] ** [htnhist {hypertension - history} ]	0.22	0.6111111111111112
[pvdhist {peripheral vascular disease} ]	[htnhist {hypertension - history} ]	0.215	0.6852589641434262
[hmgcoainh {hmg-coa reductase inhibitor} ]	[asthmahist {asthma} ] ** [nicotinicacid {nicotinic acid} ]	0.21375	0.8142857142857143
[nicotinicacid {nicotinic acid} ]	[asthmahist {asthma} ] ** [hmgcoainh {hmg-coa reductase inhibitor} ]	0.21375	0.7307692307692307
[pvdhist {peripheral vascular disease} ]	[asthmahist {asthma} ] ** [persistwheez {persistent wheezing} ]	0.21	0.6693227091633466
[tzd {thiazolidinedione} ]	[asthmahist {asthma} ] ** [dmhist {diabetes mellitus - history} ]	0.205	0.8541666666666666
[nicotinicacid {nicotinic acid} ]	[asthmahist {asthma} ] ** [htnhist {hypertension - history} ]	0.2025	0.6923076923076923
[nicotinicacid {nicotinic acid} ]	[persistwheez {persistent wheezing} ]	0.2025	0.6923076923076923
[chroniccough {chronic cough} ]	[persistwheez {persistent wheezing} ]	0.19625	0.8971428571428571
[chroniccough {chronic cough} ]	[asthmahist {asthma} ]	0.19625	0.8971428571428571
[nsaid {nonsteroidal anti-inflammatory drug} ]	[asthmahist {asthma} ] ** [persistwheez {persistent wheezing} ]	0.19125	0.6830357142857143
[asthmahist {asthma} ] ** [nicotinicacid {nicotinic acid} ]	[htnhist {hypertension - history} ] ** [hmgcoainh {hmg-coa reductase inhibitor} ]	0.18875	0.798941798941799
