# Supplementary material for: Query-constraint-based mining of association rules for exploratory analysis of clinical datasets in the National Sleep Research Resource
Source: BMC Med Inform Decis Mak. 2018 Jul 23;18(Suppl 2):58. doi: 10.1186/s12911-018-0633-7 (PMC6069291; doi:10.1186/s12911-018-0633-7)
Supplement: Supplementary file 1 — Results obtained: Results.zip contains the results obtained by merged and unmerged methods for different query constraints across the five datasets in NSRR. (ZIP 199 kb) [file 12911_2018_633_MOESM1_ESM.zip › Results/shhs/unmerged/unmerged_SHHS_htnhist_K-100_C-0.6.csv]

left	right	#SUP:	#conf:
[cholloweragent {hypercholesterolemia} ]	[nsaid {nonsteroidal anti-inflammatory drug} ]	0.153824200913242	0.6409036860879905
[hmgcoainh {hmg-coa reductase inhibitor} ]	[nsaid {nonsteroidal anti-inflammatory drug} ] ** [cholloweragent {hypercholesterolemia} ]	0.14098173515981735	0.6465968586387435
[betablocker {beta-adrenergic blocker} ]	[nsaid {nonsteroidal anti-inflammatory drug} ]	0.1329908675799087	0.6271870794078062
[habitsnoring {habitual snoring} ] ** [cholloweragent {hypercholesterolemia} ]	[nsaid {nonsteroidal anti-inflammatory drug} ] ** [hmgcoainh {hmg-coa reductase inhibitor} ]	0.12128995433789955	0.604551920341394
[nsaid {nonsteroidal anti-inflammatory drug} ] ** [cholloweragent {hypercholesterolemia} ]	[nsaid {nonsteroidal anti-inflammatory drug} ] ** [hmgcoainh {hmg-coa reductase inhibitor} ]	0.0853310502283105	0.7310513447432763
[anginahist {angina pectoris} ]	[habitsnoring {habitual snoring} ]	0.08333333333333333	0.7786666666666666
[nsaid {nonsteroidal anti-inflammatory drug} ] ** [cholloweragent {hypercholesterolemia} ]	[habitsnoring {habitual snoring} ] ** [nsaid {nonsteroidal anti-inflammatory drug} ]	0.0824771689497717	0.706601466992665
[hmgcoainh {hmg-coa reductase inhibitor} ] ** [betablocker {beta-adrenergic blocker} ]	[habitsnoring {habitual snoring} ] ** [cholloweragent {hypercholesterolemia} ]	0.079337899543379	0.8449848024316109
[betablocker {beta-adrenergic blocker} ] ** [cholloweragent {hypercholesterolemia} ]	[habitsnoring {habitual snoring} ] ** [hmgcoainh {hmg-coa reductase inhibitor} ]	0.079337899543379	0.7595628415300546
[aceinh {angiotensin converting enzyme inhibitor} ] ** [cholloweragent {hypercholesterolemia} ]	[hmgcoainh {hmg-coa reductase inhibitor} ]	0.0761986301369863	0.9206896551724137
[dmhist {diabetes mellitus - history} ]	[habitsnoring {habitual snoring} ]	0.07534246575342465	0.7674418604651163
