# Supplementary material for: Query-constraint-based mining of association rules for exploratory analysis of clinical datasets in the National Sleep Research Resource
Source: BMC Med Inform Decis Mak. 2018 Jul 23;18(Suppl 2):58. doi: 10.1186/s12911-018-0633-7 (PMC6069291; doi:10.1186/s12911-018-0633-7)
Supplement: Supplementary file 1 — Results obtained: Results.zip contains the results obtained by merged and unmerged methods for different query constraints across the five datasets in NSRR. (ZIP 199 kb) [file 12911_2018_633_MOESM1_ESM.zip › Results/shhs/unmerged/unmerged_SHHS_asthmahist_K-100_C-0.6.csv]

left	right	#SUP:	#conf:
[copdhist {chronic obstructive pulmonary disease/emphysema - history} ]	[copdhist {chronic obstructive pulmonary disease/emphysema - history} ]	0.16927899686520376	0.72
[sympathagent {sympathomimetic-like agent} ]	[htnhist {hypertension - history} ]	0.14106583072100312	0.625
[cholloweragent {hypercholesterolemia} ]	[habitsnoring {habitual snoring} ] ** [htnhist {hypertension - history} ]	0.12539184952978055	0.6201550387596899
[estrogen {estrogen} ]	[habitsnoring {habitual snoring} ] ** [estrogen {estrogen} ]	0.12225705329153605	0.7358490566037735
[hmgcoainh {hmg-coa reductase inhibitor} ]	[habitsnoring {habitual snoring} ] ** [htnhist {hypertension - history} ] ** [cholloweragent {hypercholesterolemia} ]	0.11442006269592477	0.6293103448275862
[corticoster {corticosteroid} ]	[habitsnoring {habitual snoring} ] ** [sympathagent {sympathomimetic-like agent} ]	0.10188087774294671	0.625
