# Supplementary material for: Query-constraint-based mining of association rules for exploratory analysis of clinical datasets in the National Sleep Research Resource
Source: BMC Med Inform Decis Mak. 2018 Jul 23;18(Suppl 2):58. doi: 10.1186/s12911-018-0633-7 (PMC6069291; doi:10.1186/s12911-018-0633-7)
Supplement: Supplementary file 1 — Results obtained: Results.zip contains the results obtained by merged and unmerged methods for different query constraints across the five datasets in NSRR. (ZIP 199 kb) [file 12911_2018_633_MOESM1_ESM.zip › Results/shhs/unmerged/unmerged_SHHS_bileacidseq_K-100_C-0.6.csv]

left	right	#SUP:	#conf:
[habitsnoring {habitual snoring} ]	[htnhist {hypertension - history} ] ** [cholloweragent {hypercholesterolemia} ]	0.4583333333333333	0.6111111111111112
[cholloweragent {hypercholesterolemia} ]	[hmgcoainh {hmg-coa reductase inhibitor} ] ** [cholloweragent {hypercholesterolemia} ]	0.375	0.75
[nsaid {nonsteroidal anti-inflammatory drug} ]	[habitsnoring {habitual snoring} ] ** [cholloweragent {hypercholesterolemia} ]	0.375	0.75
[cholloweragent {hypercholesterolemia} ]	[htnhist {hypertension - history} ] ** [cholloweragent {hypercholesterolemia} ]	0.3333333333333333	0.6666666666666666
[cholloweragent {hypercholesterolemia} ]	[habitsnoring {habitual snoring} ] ** [cholloweragent {hypercholesterolemia} ]	0.3333333333333333	0.6666666666666666
[betablocker {beta-adrenergic blocker} ]	[nsaid {nonsteroidal anti-inflammatory drug} ] ** [htnhist {hypertension - history} ] ** [cholloweragent {hypercholesterolemia} ]	0.20833333333333334	1.0
[estrogen {estrogen} ]	[cholloweragent {hypercholesterolemia} ]	0.20833333333333334	1.0
[copdhist {chronic obstructive pulmonary disease/emphysema - history} ]	[cholloweragent {hypercholesterolemia} ]	0.20833333333333334	1.0
[mihist {myocardial infarction - history} ]	[htnhist {hypertension - history} ] ** [cholloweragent {hypercholesterolemia} ]	0.20833333333333334	0.8333333333333334
[mihist {myocardial infarction - history} ]	[habitsnoring {habitual snoring} ] ** [cholloweragent {hypercholesterolemia} ]	0.20833333333333334	0.8333333333333334
[htnhist {hypertension - history} ] ** [cholloweragent {hypercholesterolemia} ]	[habitsnoring {habitual snoring} ] ** [hmgcoainh {hmg-coa reductase inhibitor} ] ** [cholloweragent {hypercholesterolemia} ]	0.20833333333333334	0.625
[habitsnoring {habitual snoring} ] ** [cholloweragent {hypercholesterolemia} ]	[hmgcoainh {hmg-coa reductase inhibitor} ] ** [htnhist {hypertension - history} ] ** [cholloweragent {hypercholesterolemia} ]	0.20833333333333334	0.625
