# Supplementary material for: Query-constraint-based mining of association rules for exploratory analysis of clinical datasets in the National Sleep Research Resource
Source: BMC Med Inform Decis Mak. 2018 Jul 23;18(Suppl 2):58. doi: 10.1186/s12911-018-0633-7 (PMC6069291; doi:10.1186/s12911-018-0633-7)
Supplement: Supplementary file 1 — Results obtained: Results.zip contains the results obtained by merged and unmerged methods for different query constraints across the five datasets in NSRR. (ZIP 199 kb) [file 12911_2018_633_MOESM1_ESM.zip › Results/shhs/unmerged/unmerged_SHHS_benzo_K-100_C-0.6.csv]

left	right	#SUP:	#conf:
[nsaid {nonsteroidal anti-inflammatory drug} ]	[habitsnoring {habitual snoring} ] ** [htnhist {hypertension - history} ]	0.18823529411764706	0.6153846153846154
[htnhist {hypertension - history} ] ** [betablocker {beta-adrenergic blocker} ]	[htnhist {hypertension - history} ]	0.13647058823529412	1.0
[ppi {proton pump inhibitor} ]	[habitsnoring {habitual snoring} ]	0.13176470588235295	0.7887323943661971
[calcchanblocker {calcium channel blocker} ]	[habitsnoring {habitual snoring} ] ** [htnhist {hypertension - history} ] ** [calcchanblocker {calcium channel blocker} ]	0.13176470588235295	0.7671232876712328
[copdhist {chronic obstructive pulmonary disease/emphysema - history} ]	[htnhist {hypertension - history} ]	0.13176470588235295	0.6363636363636364
[estrogen {estrogen} ]	[habitsnoring {habitual snoring} ] ** [estrogen {estrogen} ]	0.1223529411764706	0.6753246753246753
