# Supplementary material for: Query-constraint-based mining of association rules for exploratory analysis of clinical datasets in the National Sleep Research Resource
Source: BMC Med Inform Decis Mak. 2018 Jul 23;18(Suppl 2):58. doi: 10.1186/s12911-018-0633-7 (PMC6069291; doi:10.1186/s12911-018-0633-7)
Supplement: Supplementary file 1 — Results obtained: Results.zip contains the results obtained by merged and unmerged methods for different query constraints across the five datasets in NSRR. (ZIP 199 kb) [file 12911_2018_633_MOESM1_ESM.zip › Results/shhs/unmerged/unmerged_SHHS_betablocker_K-100_C-0.6.csv]

left	right	#SUP:	#conf:
[hmgcoainh {hmg-coa reductase inhibitor} ]	[habitsnoring {habitual snoring} ] ** [htnhist {hypertension - history} ] ** [cholloweragent {hypercholesterolemia} ]	0.2603550295857988	0.8257372654155496
[cholloweragent {hypercholesterolemia} ]	[habitsnoring {habitual snoring} ] ** [hmgcoainh {hmg-coa reductase inhibitor} ] ** [htnhist {hypertension - history} ]	0.2603550295857988	0.7493917274939172
[cholloweragent {hypercholesterolemia} ]	[nsaid {nonsteroidal anti-inflammatory drug} ] ** [htnhist {hypertension - history} ]	0.2451394759087067	0.7055961070559611
