# Supplementary material for: Query-constraint-based mining of association rules for exploratory analysis of clinical datasets in the National Sleep Research Resource
Source: BMC Med Inform Decis Mak. 2018 Jul 23;18(Suppl 2):58. doi: 10.1186/s12911-018-0633-7 (PMC6069291; doi:10.1186/s12911-018-0633-7)
Supplement: Supplementary file 1 — Results obtained: Results.zip contains the results obtained by merged and unmerged methods for different query constraints across the five datasets in NSRR. (ZIP 199 kb) [file 12911_2018_633_MOESM1_ESM.zip › Results/shhs/unmerged/unmerged_SHHS_sulfonylurea_K-100_C-0.6.csv]

left	right	#SUP:	#conf:
[habitsnoring {habitual snoring} ]	[htnhist {hypertension - history} ]	0.5034965034965035	0.6171428571428571
[dmhist {diabetes mellitus - history} ]	[habitsnoring {habitual snoring} ]	0.47785547785547783	0.8167330677290837
[biguanide {biguanide} ]	[habitsnoring {habitual snoring} ]	0.32400932400932403	0.8742138364779874
[htnhist {hypertension - history} ]	[htnhist {hypertension - history} ] ** [dmhist {diabetes mellitus - history} ]	0.317016317016317	0.6325581395348837
[nsaid {nonsteroidal anti-inflammatory drug} ]	[habitsnoring {habitual snoring} ] ** [htnhist {hypertension - history} ]	0.3006993006993007	0.6861702127659575
[cholloweragent {hypercholesterolemia} ]	[habitsnoring {habitual snoring} ] ** [htnhist {hypertension - history} ]	0.2727272727272727	0.6685714285714286
[nsaid {nonsteroidal anti-inflammatory drug} ]	[cholloweragent {hypercholesterolemia} ]	0.2680652680652681	0.6117021276595744
[aceinh {angiotensin converting enzyme inhibitor} ]	[habitsnoring {habitual snoring} ]	0.2634032634032634	0.8625954198473282
[nsaid {nonsteroidal anti-inflammatory drug} ]	[dmhist {diabetes mellitus - history} ]	0.2634032634032634	0.6494252873563219
[htnhist {hypertension - history} ]	[habitsnoring {habitual snoring} ] ** [dmhist {diabetes mellitus - history} ]	0.2634032634032634	0.6042780748663101
