# Supplementary material for: Query-constraint-based mining of association rules for exploratory analysis of clinical datasets in the National Sleep Research Resource
Source: BMC Med Inform Decis Mak. 2018 Jul 23;18(Suppl 2):58. doi: 10.1186/s12911-018-0633-7 (PMC6069291; doi:10.1186/s12911-018-0633-7)
Supplement: Supplementary file 1 — Results obtained: Results.zip contains the results obtained by merged and unmerged methods for different query constraints across the five datasets in NSRR. (ZIP 199 kb) [file 12911_2018_633_MOESM1_ESM.zip › Results/shhs/unmerged/unmerged_SHHS_chfhist_K-100_C-0.6.csv]

left	right	#SUP:	#conf:
[loopdiuretic {loop diuretic} ]	[habitsnoring {habitual snoring} ] ** [htnhist {hypertension - history} ]	0.40816326530612246	0.7407407407407407
[htnhist {hypertension - history} ]	[loopdiuretic {loop diuretic} ] ** [htnhist {hypertension - history} ]	0.40816326530612246	0.6666666666666666
[anginahist {angina pectoris} ]	[htnhist {hypertension - history} ]	0.35714285714285715	0.8536585365853658
[aceinh {angiotensin converting enzyme inhibitor} ]	[loopdiuretic {loop diuretic} ] ** [htnhist {hypertension - history} ]	0.35714285714285715	0.7608695652173914
[aceinh {angiotensin converting enzyme inhibitor} ]	[habitsnoring {habitual snoring} ] ** [htnhist {hypertension - history} ]	0.35714285714285715	0.7608695652173914
[loopdiuretic {loop diuretic} ]	[aceinh {angiotensin converting enzyme inhibitor} ] ** [htnhist {hypertension - history} ]	0.35714285714285715	0.6481481481481481
[htnhist {hypertension - history} ]	[aceinh {angiotensin converting enzyme inhibitor} ]	0.35714285714285715	0.603448275862069
[mihist {myocardial infarction - history} ]	[habitsnoring {habitual snoring} ]	0.336734693877551	0.6875
[nitrated {nitrate vasodilator} ]	[htnhist {hypertension - history} ]	0.3163265306122449	1.0
[digitalis {cardiac glycoside} ]	[habitsnoring {habitual snoring} ] ** [htnhist {hypertension - history} ]	0.30612244897959184	0.7142857142857143
[nsaid {nonsteroidal anti-inflammatory drug} ]	[habitsnoring {habitual snoring} ] ** [htnhist {hypertension - history} ]	0.30612244897959184	0.6666666666666666
[anginahist {angina pectoris} ]	[habitsnoring {habitual snoring} ]	0.2857142857142857	0.6829268292682927
[digitalis {cardiac glycoside} ]	[loopdiuretic {loop diuretic} ] ** [htnhist {hypertension - history} ]	0.2857142857142857	0.6666666666666666
[digitalis {cardiac glycoside} ]	[aceinh {angiotensin converting enzyme inhibitor} ] ** [htnhist {hypertension - history} ]	0.2755102040816326	0.6428571428571429
[habitsnoring {habitual snoring} ] ** [htnhist {hypertension - history} ]	[aceinh {angiotensin converting enzyme inhibitor} ] ** [htnhist {hypertension - history} ]	0.2755102040816326	0.6136363636363636
[nsaid {nonsteroidal anti-inflammatory drug} ]	[mihist {myocardial infarction - history} ]	0.2755102040816326	0.6
[anginahist {angina pectoris} ]	[mihist {myocardial infarction - history} ]	0.2653061224489796	0.6341463414634146
[anginahist {angina pectoris} ]	[nsaid {nonsteroidal anti-inflammatory drug} ]	0.2653061224489796	0.6341463414634146
