# Supplementary material for: Query-constraint-based mining of association rules for exploratory analysis of clinical datasets in the National Sleep Research Resource
Source: BMC Med Inform Decis Mak. 2018 Jul 23;18(Suppl 2):58. doi: 10.1186/s12911-018-0633-7 (PMC6069291; doi:10.1186/s12911-018-0633-7)
Supplement: Supplementary file 1 — Results obtained: Results.zip contains the results obtained by merged and unmerged methods for different query constraints across the five datasets in NSRR. (ZIP 199 kb) [file 12911_2018_633_MOESM1_ESM.zip › Results/shhs/unmerged/unmerged_SHHS_cadhist_K-100_C-0.6.csv]

left	right	#SUP:	#conf:
[habitsnoring {habitual snoring} ]	[htnhist {hypertension - history} ]	0.5996592844974447	0.7736263736263737
[habitsnoring {habitual snoring} ]	[nsaid {nonsteroidal anti-inflammatory drug} ]	0.545144804088586	0.7032967032967034
[mihist {myocardial infarction - history} ]	[nsaid {nonsteroidal anti-inflammatory drug} ]	0.30153321976149916	0.7531914893617021
[htnhist {hypertension - history} ]	[habitsnoring {habitual snoring} ] ** [nsaid {nonsteroidal anti-inflammatory drug} ]	0.2879045996592845	0.6167883211678832
[htnhist {hypertension - history} ]	[cholloweragent {hypercholesterolemia} ]	0.2879045996592845	0.6167883211678832
[nsaid {nonsteroidal anti-inflammatory drug} ]	[habitsnoring {habitual snoring} ] ** [nsaid {nonsteroidal anti-inflammatory drug} ]	0.27427597955706984	0.6851063829787234
[nsaid {nonsteroidal anti-inflammatory drug} ]	[nsaid {nonsteroidal anti-inflammatory drug} ] ** [htnhist {hypertension - history} ]	0.272572402044293	0.6808510638297872
[cholloweragent {hypercholesterolemia} ]	[nsaid {nonsteroidal anti-inflammatory drug} ]	0.2674616695059625	0.7929292929292929
[cholloweragent {hypercholesterolemia} ]	[hmgcoainh {hmg-coa reductase inhibitor} ] ** [htnhist {hypertension - history} ]	0.2674616695059625	0.7929292929292929
[nsaid {nonsteroidal anti-inflammatory drug} ]	[cholloweragent {hypercholesterolemia} ]	0.2674616695059625	0.6680851063829787
[calcchanblocker {calcium channel blocker} ]	[nsaid {nonsteroidal anti-inflammatory drug} ] ** [htnhist {hypertension - history} ]	0.2606473594548552	0.7251184834123223
[mihist {myocardial infarction - history} ]	[habitsnoring {habitual snoring} ] ** [htnhist {hypertension - history} ]	0.2572402044293015	0.6425531914893617
[betablocker {beta-adrenergic blocker} ]	[nsaid {nonsteroidal anti-inflammatory drug} ] ** [htnhist {hypertension - history} ]	0.2555366269165247	0.7731958762886598
