# Supplementary material for: Query-constraint-based mining of association rules for exploratory analysis of clinical datasets in the National Sleep Research Resource
Source: BMC Med Inform Decis Mak. 2018 Jul 23;18(Suppl 2):58. doi: 10.1186/s12911-018-0633-7 (PMC6069291; doi:10.1186/s12911-018-0633-7)
Supplement: Supplementary file 1 — Results obtained: Results.zip contains the results obtained by merged and unmerged methods for different query constraints across the five datasets in NSRR. (ZIP 199 kb) [file 12911_2018_633_MOESM1_ESM.zip › Results/shhs/unmerged/unmerged_SHHS_cvdishist_K-100_C-0.6.csv]

left	right	#SUP:	#conf:
[habitsnoring {habitual snoring} ]	[htnhist {hypertension - history} ]	0.5263157894736842	0.7079646017699115
[habitsnoring {habitual snoring} ] ** [htnhist {hypertension - history} ]	[nsaid {nonsteroidal anti-inflammatory drug} ]	0.3223684210526316	0.6125
[anginahist {angina pectoris} ]	[nsaid {nonsteroidal anti-inflammatory drug} ]	0.2236842105263158	0.68
[mihist {myocardial infarction - history} ]	[habitsnoring {habitual snoring} ]	0.21710526315789475	0.7674418604651163
[mihist {myocardial infarction - history} ]	[htnhist {hypertension - history} ]	0.21052631578947367	0.7441860465116279
[betablocker {beta-adrenergic blocker} ]	[nsaid {nonsteroidal anti-inflammatory drug} ] ** [htnhist {hypertension - history} ]	0.21052631578947367	0.6666666666666666
[calcchanblocker {calcium channel blocker} ]	[nsaid {nonsteroidal anti-inflammatory drug} ] ** [htnhist {hypertension - history} ]	0.20394736842105263	0.62
[anginahist {angina pectoris} ]	[habitsnoring {habitual snoring} ] ** [htnhist {hypertension - history} ]	0.20394736842105263	0.62
[digitalis {cardiac glycoside} ]	[htnhist {hypertension - history} ]	0.19736842105263158	1.0
[cholloweragent {hypercholesterolemia} ]	[habitsnoring {habitual snoring} ] ** [htnhist {hypertension - history} ]	0.19736842105263158	0.7142857142857143
[cholloweragent {hypercholesterolemia} ]	[habitsnoring {habitual snoring} ] ** [nsaid {nonsteroidal anti-inflammatory drug} ]	0.19736842105263158	0.6382978723404256
[cholloweragent {hypercholesterolemia} ]	[nsaid {nonsteroidal anti-inflammatory drug} ] ** [htnhist {hypertension - history} ]	0.19078947368421054	0.6170212765957447
[cadhist {coronary artery disease - history} ]	[htnhist {hypertension - history} ]	0.18421052631578946	0.7777777777777778
[copdhist {chronic obstructive pulmonary disease/emphysema - history} ]	[htnhist {hypertension - history} ]	0.18421052631578946	0.717948717948718
